# Supplementary material for: Menstrual hygiene practices among high school girls in urban areas in Northeastern Ethiopia: A neglected issue in water, sanitation, and hygiene research
Source: PLoS One. 2021 Jun 9;16(6):e0248825. doi: 10.1371/journal.pone.0248825 (PMC8189485; doi:10.1371/journal.pone.0248825)
Supplement: S1 Dataset — (XLSX) [file pone.0248825.s003.xlsx]

## Sheet: jo final data n variable.savnew
identification number of the respondents	age	religion	maternal educational status	paternal educational status	maternal occupational status	paternal occupational status	pain during menstruation	heard about menstruation before menarche	what is menstruation	cause of menstruation	source of menstrual blood	duration of a normal menstrual cycle	normal menstrual bleeding duration	learn about menstrual hygiene in the school	know that there is foul smelling during menstruation	know that menstrual blood is unhygienic	know poor hygiene predispose to infection	know personal hygiene during menstruation reduce pain	know menstruation is not a life long process	discuss menstrual hygiene with friends	use absorbent materials during menstruation	v19new	v20new	v21new	v22new	v23new	v24new	v25new	v26new	v27new	v28new	v29new	knowledge sum
3	16	orthodox	primary	read & write	merchant	goverment employee	no	yes	physiological process	curse from god	do not know	21 to 35 days	2 to 7 days	yes	no	no	yes	yes	no	no	yes	1	0	0	1	1	1	0	0	1	1	0	7
4	18	muslim	secondary	primary	private organization employee	goverment employee	yes	yes	physiological process	hormones	uterus	do not know	2 to 7 days	yes	yes	yes	yes	no	no	no	yes	1	1	1	0	1	1	1	1	1	0	0	9
5	16	muslim	secondary	illiterate	merchant	self employee	no	no	curse from god	hormones	uterus	do not know	2 to 7 days	no	yes	yes	yes	yes	no	no	yes	0	1	1	0	1	0	1	1	1	1	0	7
6	16	muslim	college and above	secondary	govermental employee	self employee	yes	yes	physiological process	do not know	other	do not know	2 to 7 days	yes	no	no	yes	yes	yes	no	yes	1	0	0	0	1	1	0	0	1	1	1	7
7	15	orthodox	illiterate	illiterate	daily laborer	daily laborer	no	yes	physiological process	do not know	do not know	do not know	2 to 7 days	no	yes	no	no	no	yes	yes	yes	1	0	0	0	1	0	1	0	0	0	1	5
8	16	orthodox	primary	secondary	housewife	self employee	yes	no	physiological process	hormones	do not know	21 to 35 days	2 to 7 days	yes	yes	no	yes	no	no	yes	yes	1	1	0	1	1	1	1	0	1	0	0	7
9	16	orthodox	primary	college and above	housewife	private employee	no	yes	physiological process	do not know	do not know	21 to 35 days	do not know	yes	yes	yes	yes	yes	no	yes	yes	1	0	0	1	0	1	1	1	1	1	0	8
10	16	muslim	secondary	secondary	private organization employee	self employee	no	yes	physiological process	hormones	do not know	21 to 35 days	2 to 7 days	yes	yes	yes	yes	yes	no	yes	yes	1	1	0	1	1	1	1	1	1	1	0	10
11	18	orthodox	illiterate	college and above	housewife	self employee	yes	yes	physiological process	curse from god	do not know	do not know	less than 2 days	no	yes	no	yes	no	no	no	yes	1	0	0	0	0	0	1	0	1	0	0	4
12	19	orthodox	read & write	secondary	merchant	private employee	yes	yes	physiological process	do not know	do not know	do not know	more than 7 days	yes	yes	yes	yes	no	yes	yes	yes	1	0	0	0	0	1	1	1	1	0	1	7
13	15	muslim	secondary	secondary	housewife	self employee	yes	yes	physiological process	do not know	do not know	do not know	do not know	yes	yes	yes	yes	yes	yes	yes	yes	1	0	0	0	0	1	1	1	1	1	1	8
14	16	protestant	secondary	college and above	govermental employee	self employee	no	yes	physiological process	do not know	do not know	less than 21 days	2 to 7 days	no	no	no	yes	no	no	no	yes	1	0	0	0	1	0	0	0	1	0	0	4
15	15	orthodox	college and above	college and above	govermental employee	goverment employee	yes	yes	curse from god	curse from god	vagina	less than 21 days	2 to 7 days	yes	yes	yes	yes	no	no	yes	yes	0	0	0	0	1	1	1	1	1	0	0	6
16	18	orthodox	primary	primary	daily laborer	self employee	yes	yes	physiological process	do not know	do not know	less than 21 days	2 to 7 days	yes	yes	yes	yes	yes	yes	yes	yes	1	0	0	0	1	1	1	1	1	1	1	9
17	16	muslim	secondary	secondary	housewife	self employee	yes	yes	physiological process	do not know	do not know	do not know	2 to 7 days	yes	yes	yes	yes	yes	no	yes	yes	1	0	0	0	1	1	1	1	1	1	0	8
18	16	orthodox	primary	college and above	merchant	goverment employee	no	yes	physiological process	do not know	do not know	do not know	2 to 7 days	yes	yes	yes	yes	yes	no	yes	yes	1	0	0	0	1	1	1	1	1	1	0	8
19	17	muslim	primary	secondary	housewife	self employee	yes	yes	physiological process	do not know	do not know	less than 21 days	2 to 7 days	yes	yes	yes	yes	yes	yes	yes	yes	1	0	0	0	1	1	1	1	1	1	1	9
20	16	orthodox	primary	primary	housewife	self employee	yes	yes	physiological process	hormones	do not know	do not know	do not know	yes	no	yes	no	no	no	yes	yes	1	1	0	0	0	1	0	1	0	0	0	5
21	16	muslim	primary	primary	housewife	self employee	no	yes	physiological process	hormones	uterus	21 to 35 days	2 to 7 days	yes	yes	yes	yes	yes	yes	yes	yes	1	1	1	1	1	1	1	1	1	1	1	12
22	15	orthodox	illiterate	primary	merchant	goverment employee	yes	no	do not know	do not know	uterus	less than 21 days	more than 7 days	no	yes	yes	yes	yes	yes	no	yes	0	0	1	0	0	0	1	1	1	1	1	6
23	15	muslim	illiterate	read & write	housewife	goverment employee	yes	yes	physiological process	hormones	do not know	less than 21 days	less than 2 days	yes	yes	yes	yes	yes	no	yes	yes	1	1	0	0	0	1	1	1	1	1	0	8
24	15	orthodox	secondary	college and above	housewife	goverment employee	no	yes	physiological process	do not know	uterus	do not know	do not know	no	no	yes	no	no	no	no	yes	1	0	1	0	0	0	0	1	0	0	0	4
25	15	muslim	read & write	read & write	housewife	self employee	yes	yes	physiological process	curse from god	do not know	21 to 35 days	2 to 7 days	yes	no	no	yes	yes	no	yes	yes	1	0	0	1	1	1	0	0	1	1	0	7
26	15	orthodox	illiterate	primary	housewife	farmer	no	yes	curse from god	curse from god	vagina	21 to 35 days	2 to 7 days	yes	yes	yes	no	no	no	no	yes	0	0	0	1	1	1	1	1	0	0	0	6
27	16	muslim	illiterate	read & write	housewife	farmer	yes	yes	physiological process	hormones	uterus	do not know	do not know	yes	no	yes	no	no	no	yes	yes	1	1	1	0	0	1	0	1	0	0	0	6
28	15	muslim	secondary	secondary	merchant	self employee	yes	yes	do not know	do not know	do not know	21 to 35 days	2 to 7 days	yes	yes	yes	yes	no	no	yes	yes	0	0	0	1	1	1	1	1	1	0	0	7
29	16	orthodox	college and above	college and above	merchant	self employee	yes	yes	physiological process	hormones	vagina	21 to 35 days	more than 7 days	yes	yes	yes	yes	yes	no	no	yes	1	1	0	1	0	1	1	1	1	1	0	9
30	15	orthodox	read & write	read & write	merchant	self employee	no	yes	physiological process	hormones	uterus	less than 21 days	2 to 7 days	no	yes	yes	yes	yes	no	yes	yes	1	1	1	0	1	0	1	1	1	1	0	9
31	14	muslim	secondary	secondary	housewife	private employee	no	yes	physiological process	hormones	uterus	do not know	2 to 7 days	yes	yes	yes	yes	no	no	no	yes	1	1	1	0	1	1	1	1	1	0	0	9
32	16	orthodox	illiterate	secondary	merchant	goverment employee	yes	no	physiological process	do not know	other	21 to 35 days	2 to 7 days	yes	yes	yes	yes	yes	no	yes	yes	1	0	0	1	1	1	1	1	1	1	0	8
33	16	orthodox	read & write	secondary	housewife	goverment employee	yes	yes	curse from god	curse from god	uterus	do not know	2 to 7 days	yes	yes	yes	yes	yes	no	yes	yes	0	0	1	0	1	1	1	1	1	1	0	8
34	16	orthodox	secondary	college and above	merchant	goverment employee	yes	yes	physiological process	do not know	do not know	21 to 35 days	less than 2 days	yes	yes	yes	yes	yes	no	yes	yes	1	0	0	1	0	1	1	1	1	1	0	8
35	13	orthodox	primary	secondary	housewife	goverment employee	yes	yes	physiological process	hormones	uterus	21 to 35 days	2 to 7 days	no	yes	yes	yes	yes	no	no	no	1	1	1	1	1	0	1	1	1	1	0	10
36	15	muslim	secondary	secondary	housewife	self employee	yes	yes	physiological process	hormones	uterus	21 to 35 days	2 to 7 days	no	yes	no	yes	yes	no	yes	yes	1	1	1	1	1	0	1	0	1	1	0	9
37	15	orthodox	secondary	secondary	merchant	self employee	no	yes	physiological process	hormones	uterus	do not know	2 to 7 days	no	yes	yes	yes	no	no	no	yes	1	1	1	0	1	0	1	1	1	0	0	8
38	16	orthodox	secondary	secondary	housewife	goverment employee	no	yes	physiological process	do not know	other	21 to 35 days	2 to 7 days	yes	yes	yes	no	yes	no	yes	yes	1	0	0	1	1	1	1	1	0	1	0	8
39	15	muslim	secondary	secondary	housewife	self employee	no	yes	physiological process	hormones	do not know	21 to 35 days	2 to 7 days	yes	no	yes	yes	yes	no	yes	yes	1	1	0	1	1	1	0	1	1	1	0	9
40	16	muslim	illiterate	secondary	housewife	farmer	yes	yes	physiological process	hormones	do not know	less than 21 days	2 to 7 days	yes	no	yes	yes	no	no	yes	yes	1	1	0	0	1	1	0	1	1	0	0	7
41	15	orthodox	primary	secondary	merchant	self employee	no	yes	physiological process	hormones	vagina	do not know	2 to 7 days	yes	yes	yes	yes	yes	no	yes	yes	1	1	0	0	1	1	1	1	1	1	0	9
42	15	orthodox	primary	college and above	merchant	goverment employee	no	yes	physiological process	hormones	uterus	21 to 35 days	2 to 7 days	yes	no	no	yes	yes	no	yes	yes	1	1	1	1	1	1	0	0	1	1	0	9
43	16	orthodox	primary	read & write	private organization employee	self employee	yes	yes	physiological process	hormones	vagina	do not know	2 to 7 days	yes	yes	no	yes	yes	no	yes	yes	1	1	0	0	1	1	1	0	1	1	0	8
44	15	muslim	read & write	read & write	housewife	self employee	no	yes	physiological process	hormones	vagina	do not know	less than 2 days	no	no	no	yes	yes	no	yes	yes	1	1	0	0	0	0	0	0	1	1	0	5
45	15	muslim	primary	primary	merchant	daily laborer	yes	yes	physiological process	hormones	uterus	21 to 35 days	2 to 7 days	yes	yes	yes	yes	yes	no	yes	yes	1	1	1	1	1	1	1	1	1	1	0	11
46	15	muslim	secondary	college and above	merchant	private employee	no	yes	physiological process	hormones	uterus	21 to 35 days	2 to 7 days	yes	yes	yes	yes	yes	no	yes	yes	1	1	1	1	1	1	1	1	1	1	0	11
47	15	orthodox	illiterate	illiterate	merchant	self employee	yes	yes	physiological process	hormones	uterus	21 to 35 days	2 to 7 days	yes	yes	yes	yes	yes	no	yes	yes	1	1	1	1	1	1	1	1	1	1	0	11
48	15	muslim	secondary	secondary	merchant	self employee	yes	yes	physiological process	hormones	uterus	21 to 35 days	2 to 7 days	yes	yes	yes	yes	yes	no	yes	yes	1	1	1	1	1	1	1	1	1	1	0	11
49	15	muslim	illiterate	primary	merchant	self employee	yes	yes	physiological process	do not know	uterus	21 to 35 days	2 to 7 days	no	yes	yes	yes	no	no	no	no	1	0	1	1	1	0	1	1	1	0	0	8
50	15	muslim	secondary	read & write	merchant	self employee	no	yes	physiological process	do not know	do not know	do not know	2 to 7 days	no	yes	no	yes	yes	no	yes	yes	1	0	0	0	1	0	1	0	1	1	0	6
51	15	muslim	secondary	college and above	housewife	self employee	no	yes	physiological process	hormones	uterus	do not know	2 to 7 days	yes	yes	yes	yes	yes	no	no	yes	1	1	1	0	1	1	1	1	1	1	0	10
52	15	muslim	secondary	primary	daily laborer	private employee	yes	yes	physiological process	hormones	uterus	21 to 35 days	less than 2 days	yes	yes	no	yes	yes	no	yes	yes	1	1	1	1	0	1	1	0	1	1	0	9
53	16	muslim	primary	college and above	housewife	self employee	yes	yes	physiological process	hormones	uterus	less than 21 days	2 to 7 days	yes	yes	yes	yes	yes	no	yes	yes	1	1	1	0	1	1	1	1	1	1	0	10
54	15	muslim	primary	secondary	housewife	goverment employee	no	yes	physiological process	do not know	do not know	less than 21 days	2 to 7 days	yes	yes	yes	yes	no	no	yes	yes	1	0	0	0	1	1	1	1	1	0	0	7
55	15	muslim	secondary	read & write	housewife	private employee	no	yes	physiological process	curse from god	uterus	do not know	2 to 7 days	yes	yes	yes	yes	yes	no	yes	no	1	0	1	0	1	1	1	1	1	1	0	9
56	15	muslim	secondary	secondary	housewife	goverment employee	yes	yes	physiological process	do not know	do not know	21 to 35 days	2 to 7 days	yes	no	yes	yes	yes	no	yes	yes	1	0	0	1	1	1	0	1	1	1	0	8
57	15	muslim	primary	primary	housewife	self employee	no	yes	physiological process	hormones	do not know	21 to 35 days	2 to 7 days	yes	no	yes	yes	yes	no	yes	yes	1	1	0	1	1	1	0	1	1	1	0	9
58	15	orthodox	primary	primary	housewife	goverment employee	no	yes	physiological process	hormones	do not know	21 to 35 days	2 to 7 days	yes	yes	yes	yes	yes	no	yes	yes	1	1	0	1	1	1	1	1	1	1	0	10
59	15	muslim	primary	primary	housewife	goverment employee	no	yes	physiological process	curse from god	uterus	do not know	2 to 7 days	yes	yes	yes	yes	yes	no	yes	yes	1	0	1	0	1	1	1	1	1	1	0	9
60	16	orthodox	secondary	secondary	housewife	self employee	yes	yes	physiological process	curse from god	uterus	do not know	do not know	yes	yes	yes	yes	yes	no	yes	yes	1	0	1	0	0	1	1	1	1	1	0	8
61	14	muslim	read & write	college and above	housewife	self employee	yes	yes	physiological process	do not know	abdomen	do not know	2 to 7 days	yes	no	yes	no	yes	yes	yes	yes	1	0	0	0	1	1	0	1	0	1	1	7
62	15	muslim	college and above	college and above	merchant	self employee	yes	yes	physiological process	do not know	do not know	less than 21 days	2 to 7 days	yes	no	yes	yes	yes	no	yes	yes	1	0	0	0	1	1	0	1	1	1	0	7
63	15	muslim	secondary	read & write	housewife	farmer	yes	yes	physiological process	hormones	uterus	do not know	2 to 7 days	yes	yes	yes	no	no	yes	yes	yes	1	1	1	0	1	1	1	1	0	0	1	9
64	15	muslim	primary	read & write	housewife	private employee	yes	yes	physiological process	hormones	uterus	less than 21 days	do not know	yes	yes	yes	yes	yes	yes	yes	yes	1	1	1	0	0	1	1	1	1	1	1	10
65	16	muslim	college and above	secondary	merchant	farmer	no	yes	physiological process	do not know	uterus	21 to 35 days	2 to 7 days	yes	no	yes	yes	yes	no	yes	yes	1	0	1	1	1	1	0	1	1	1	0	9
66	15	muslim	illiterate	primary	housewife	self employee	yes	yes	physiological process	hormones	uterus	do not know	2 to 7 days	yes	yes	yes	yes	yes	yes	yes	yes	1	1	1	0	1	1	1	1	1	1	1	11
67	17	orthodox	college and above	college and above	govermental employee	self employee	yes	yes	physiological process	do not know	uterus	do not know	2 to 7 days	no	no	no	yes	yes	no	yes	yes	1	0	1	0	1	0	0	0	1	1	0	6
68	16	orthodox	college and above	primary	private organization employee	self employee	yes	yes	physiological process	curse from god	uterus	do not know	2 to 7 days	no	no	no	no	yes	no	yes	yes	1	0	1	0	1	0	0	0	0	1	0	5
69	15	orthodox	college and above	college and above	housewife	goverment employee	yes	yes	physiological process	do not know	do not know	do not know	2 to 7 days	yes	no	no	yes	yes	no	yes	yes	1	0	0	0	1	1	0	0	1	1	0	6
70	15	orthodox	illiterate	illiterate	housewife	farmer	no	yes	physiological process	hormones	uterus	21 to 35 days	2 to 7 days	yes	yes	yes	yes	yes	yes	yes	yes	1	1	1	1	1	1	1	1	1	1	1	12
71	15	muslim	primary	secondary	merchant	self employee	no	yes	physiological process	hormones	uterus	21 to 35 days	2 to 7 days	yes	yes	yes	yes	yes	no	yes	yes	1	1	1	1	1	1	1	1	1	1	0	11
72	16	orthodox	illiterate	college and above	housewife	goverment employee	yes	yes	physiological process	do not know	do not know	do not know	2 to 7 days	yes	no	no	yes	yes	no	yes	yes	1	0	0	0	1	1	0	0	1	1	0	6
73	16	muslim	illiterate	college and above	housewife	goverment employee	yes	yes	physiological process	do not know	do not know	do not know	2 to 7 days	yes	no	no	yes	yes	no	yes	yes	1	0	0	0	1	1	0	0	1	1	0	6
74	15	muslim	secondary	college and above	housewife	goverment employee	yes	yes	physiological process	hormones	uterus	do not know	2 to 7 days	yes	yes	no	yes	yes	yes	no	yes	1	1	1	0	1	1	1	0	1	1	1	10
75	15	muslim	primary	secondary	housewife	self employee	yes	yes	physiological process	hormones	uterus	21 to 35 days	2 to 7 days	yes	no	yes	yes	yes	no	yes	yes	1	1	1	1	1	1	0	1	1	1	0	10
76	15	orthodox	read & write	secondary	housewife	self employee	yes	yes	physiological process	do not know	do not know	more than 35 days	2 to 7 days	yes	yes	no	yes	yes	no	yes	yes	1	0	0	0	1	1	1	0	1	1	0	7
77	15	muslim	primary	primary	merchant	daily laborer	yes	yes	physiological process	hormones	uterus	do not know	2 to 7 days	yes	yes	yes	no	no	no	yes	yes	1	1	1	0	1	1	1	1	0	0	0	8
78	15	orthodox	read & write	read & write	housewife	goverment employee	yes	yes	physiological process	hormones	uterus	21 to 35 days	more than 7 days	yes	yes	yes	yes	yes	no	yes	yes	1	1	1	1	0	1	1	1	1	1	0	10
79	15	orthodox	secondary	secondary	housewife	daily laborer	no	yes	physiological process	hormones	do not know	do not know	2 to 7 days	yes	yes	yes	yes	yes	no	yes	yes	1	1	0	0	1	1	1	1	1	1	0	9
80	15	muslim	secondary	read & write	merchant	private employee	yes	yes	physiological process	do not know	uterus	21 to 35 days	2 to 7 days	yes	no	no	yes	yes	no	yes	yes	1	0	1	1	1	1	0	0	1	1	0	8
81	15	orthodox	primary	read & write	merchant	self employee	yes	yes	physiological process	hormones	uterus	do not know	2 to 7 days	no	no	no	yes	yes	no	yes	yes	1	1	1	0	1	0	0	0	1	1	0	7
82	15	muslim	primary	primary	housewife	farmer	no	yes	physiological process	hormones	uterus	21 to 35 days	do not know	yes	yes	yes	yes	yes	yes	yes	yes	1	1	1	1	0	1	1	1	1	1	1	11
83	14	muslim	illiterate	primary	housewife	self employee	yes	yes	physiological process	hormones	vagina	21 to 35 days	2 to 7 days	yes	yes	yes	yes	yes	no	no	yes	1	1	0	1	1	1	1	1	1	1	0	10
84	15	muslim	illiterate	secondary	housewife	goverment employee	yes	yes	physiological process	hormones	do not know	do not know	do not know	yes	yes	no	yes	yes	no	yes	yes	1	1	0	0	0	1	1	0	1	1	0	7
85	15	orthodox	secondary	secondary	housewife	goverment employee	yes	yes	physiological process	do not know	uterus	21 to 35 days	2 to 7 days	yes	yes	yes	yes	yes	yes	no	yes	1	0	1	1	1	1	1	1	1	1	1	11
86	15	orthodox	primary	primary	merchant	self employee	yes	yes	physiological process	do not know	uterus	21 to 35 days	2 to 7 days	no	yes	yes	yes	no	no	yes	yes	1	0	1	1	1	0	1	1	1	0	0	8
87	15	muslim	primary	primary	housewife	self employee	no	yes	physiological process	hormones	uterus	less than 21 days	2 to 7 days	yes	no	yes	yes	yes	yes	no	yes	1	1	1	0	1	1	0	1	1	1	1	10
88	15	orthodox	primary	primary	housewife	goverment employee	no	yes	physiological process	hormones	uterus	less than 21 days	2 to 7 days	yes	no	no	yes	yes	yes	no	yes	1	1	1	0	1	1	0	0	1	1	1	9
89	16	orthodox	illiterate	primary	housewife	goverment employee	yes	yes	physiological process	curse from god	do not know	21 to 35 days	2 to 7 days	yes	no	no	yes	no	no	no	yes	1	0	0	1	1	1	0	0	1	0	0	6
90	17	orthodox	illiterate	primary	housewife	daily laborer	yes	yes	physiological process	curse from god	do not know	do not know	2 to 7 days	yes	no	no	yes	yes	no	no	yes	1	0	0	0	1	1	0	0	1	1	0	6
91	15	orthodox	secondary	secondary	merchant	goverment employee	no	yes	physiological process	curse from god	do not know	21 to 35 days	2 to 7 days	yes	no	no	yes	yes	no	no	yes	1	0	0	1	1	1	0	0	1	1	0	7
92	16	muslim	read & write	secondary	housewife	self employee	yes	yes	physiological process	do not know	vagina	21 to 35 days	2 to 7 days	yes	yes	no	yes	yes	yes	yes	yes	1	0	0	1	1	1	1	0	1	1	1	9
93	16	muslim	college and above	primary	govermental employee	self employee	no	yes	physiological process	hormones	uterus	do not know	2 to 7 days	yes	no	no	yes	no	yes	yes	yes	1	1	1	0	1	1	0	0	1	0	1	8
94	16	muslim	primary	secondary	govermental employee	goverment employee	no	no	physiological process	hormones	vagina	do not know	2 to 7 days	yes	yes	yes	yes	no	no	yes	yes	1	1	0	0	1	1	1	1	1	0	0	7
95	17	muslim	secondary	secondary	merchant	goverment employee	yes	yes	physiological process	do not know	do not know	do not know	do not know	yes	yes	no	no	no	yes	yes	yes	1	0	0	0	0	1	1	0	0	0	1	5
96	17	orthodox	secondary	college and above	govermental employee	goverment employee	yes	yes	physiological process	do not know	uterus	do not know	2 to 7 days	no	no	no	yes	yes	no	yes	yes	1	0	1	0	1	0	0	0	1	1	0	6
97	14	orthodox	primary	primary	housewife	daily laborer	yes	yes	physiological process	do not know	uterus	21 to 35 days	2 to 7 days	yes	yes	no	yes	yes	yes	yes	yes	1	0	1	1	1	1	1	0	1	1	1	10
98	14	muslim	read & write	secondary	housewife	daily laborer	no	yes	physiological process	do not know	uterus	do not know	2 to 7 days	yes	yes	yes	yes	no	no	no	yes	1	0	1	0	1	1	1	1	1	0	0	8
99	16	muslim	primary	primary	merchant	self employee	yes	yes	physiological process	hormones	uterus	21 to 35 days	do not know	yes	no	no	yes	yes	yes	yes	yes	1	1	1	1	0	1	0	0	1	1	1	9
100	15	orthodox	secondary	read & write	merchant	self employee	no	yes	physiological process	do not know	uterus	21 to 35 days	more than 7 days	yes	yes	yes	yes	yes	no	yes	yes	1	0	1	1	0	1	1	1	1	1	0	9
101	16	muslim	secondary	secondary	housewife	private employee	no	yes	physiological process	hormones	uterus	21 to 35 days	more than 7 days	yes	yes	no	yes	yes	no	yes	yes	1	1	1	1	0	1	1	0	1	1	0	9
102	15	orthodox	secondary	secondary	private organization employee	farmer	no	no	physiological process	hormones	uterus	do not know	2 to 7 days	no	yes	yes	no	no	yes	yes	yes	1	1	1	0	1	0	1	1	0	0	1	7
103	18	muslim	primary	secondary	merchant	private employee	yes	yes	physiological process	do not know	do not know	21 to 35 days	2 to 7 days	yes	yes	no	yes	no	no	no	yes	1	0	0	1	1	1	1	0	1	0	0	7
104	16	orthodox	primary	read & write	housewife	farmer	yes	yes	physiological process	hormones	uterus	do not know	2 to 7 days	yes	yes	yes	yes	yes	no	yes	yes	1	1	1	0	1	1	1	1	1	1	0	10
105	15	orthodox	primary	college and above	private organization employee	private employee	no	yes	physiological process	hormones	uterus	do not know	2 to 7 days	yes	yes	yes	yes	yes	no	yes	yes	1	1	1	0	1	1	1	1	1	1	0	10
106	15	muslim	primary	secondary	housewife	private employee	yes	no	do not know	do not know	uterus	do not know	more than 7 days	yes	yes	yes	yes	yes	no	yes	yes	0	0	1	0	0	1	1	1	1	1	0	6
107	16	muslim	read & write	read & write	housewife	self employee	yes	yes	physiological process	do not know	do not know	do not know	2 to 7 days	yes	no	no	yes	yes	yes	yes	yes	1	0	0	0	1	1	0	0	1	1	1	7
108	16	muslim	secondary	secondary	housewife	goverment employee	yes	yes	physiological process	do not know	do not know	do not know	do not know	no	no	no	no	no	no	no	yes	1	0	0	0	0	0	0	0	0	0	0	2
109	16	muslim	illiterate	illiterate	housewife	farmer	no	yes	physiological process	do not know	abdomen	21 to 35 days	more than 7 days	yes	yes	no	yes	yes	no	yes	yes	1	0	0	1	0	1	1	0	1	1	0	7
110	16	muslim	read & write	read & write	housewife	farmer	yes	yes	physiological process	do not know	do not know	do not know	do not know	yes	no	no	yes	yes	no	yes	no	1	0	0	0	0	1	0	0	1	1	0	5
111	16	muslim	primary	primary	housewife	self employee	yes	yes	physiological process	hormones	uterus	21 to 35 days	2 to 7 days	yes	yes	yes	yes	yes	no	yes	yes	1	1	1	1	1	1	1	1	1	1	0	11
112	15	orthodox	primary	primary	housewife	self employee	yes	yes	do not know	do not know	uterus	21 to 35 days	2 to 7 days	yes	no	no	yes	yes	no	yes	yes	0	0	1	1	1	1	0	0	1	1	0	7
113	15	muslim	college and above	college and above	govermental employee	goverment employee	yes	yes	physiological process	hormones	uterus	do not know	2 to 7 days	yes	yes	yes	yes	no	no	yes	yes	1	1	1	0	1	1	1	1	1	0	0	9
114	15	muslim	read & write	secondary	private organization employee	daily laborer	yes	yes	physiological process	curse from god	vagina	21 to 35 days	2 to 7 days	no	yes	yes	no	no	yes	yes	yes	1	0	0	1	1	0	1	1	0	0	1	7
115	16	protestant	college and above	college and above	private organization employee	self employee	yes	yes	physiological process	hormones	uterus	21 to 35 days	2 to 7 days	yes	yes	no	yes	yes	no	yes	yes	1	1	1	1	1	1	1	0	1	1	0	10
116	16	orthodox	read & write	secondary	housewife	self employee	yes	yes	curse from god	curse from god	do not know	21 to 35 days	2 to 7 days	yes	yes	yes	yes	no	no	yes	yes	0	0	0	1	1	1	1	1	1	0	0	7
117	15	orthodox	secondary	college and above	merchant	goverment employee	yes	yes	physiological process	hormones	uterus	21 to 35 days	2 to 7 days	yes	no	no	no	no	no	no	yes	1	1	1	1	1	1	0	0	0	0	0	7
118	16	muslim	secondary	primary	housewife	farmer	yes	yes	physiological process	do not know	other	21 to 35 days	2 to 7 days	no	yes	yes	yes	yes	yes	no	yes	1	0	0	1	1	0	1	1	1	1	1	9
119	16	orthodox	secondary	secondary	housewife	self employee	no	yes	physiological process	hormones	do not know	do not know	2 to 7 days	no	yes	no	yes	no	yes	no	no	1	1	0	0	1	0	1	0	1	0	1	7
120	16	muslim	secondary	secondary	housewife	self employee	no	yes	physiological process	hormones	do not know	do not know	less than 2 days	yes	no	no	yes	yes	no	no	yes	1	1	0	0	0	1	0	0	1	1	0	6
121	15	orthodox	read & write	college and above	merchant	goverment employee	no	yes	physiological process	curse from god	vagina	21 to 35 days	2 to 7 days	yes	no	no	yes	yes	no	no	yes	1	0	0	1	1	1	0	0	1	1	0	7
122	16	muslim	college and above	college and above	govermental employee	goverment employee	no	yes	physiological process	hormones	uterus	21 to 35 days	2 to 7 days	yes	no	yes	no	yes	no	yes	yes	1	1	1	1	1	1	0	1	0	1	0	9
123	16	orthodox	read & write	illiterate	housewife	self employee	yes	no	physiological process	do not know	uterus	21 to 35 days	more than 7 days	yes	no	no	yes	no	no	yes	yes	1	0	1	1	0	1	0	0	1	0	0	5
124	16	orthodox	illiterate	illiterate	housewife	private employee	yes	no	physiological process	do not know	uterus	21 to 35 days	2 to 7 days	yes	no	no	yes	no	no	yes	yes	1	0	1	1	1	1	0	0	1	0	0	6
125	17	orthodox	read & write	read & write	housewife	farmer	yes	yes	physiological process	hormones	do not know	21 to 35 days	2 to 7 days	yes	no	no	yes	yes	no	yes	yes	1	1	0	1	1	1	0	0	1	1	0	8
126	16	muslim	illiterate	secondary	housewife	self employee	no	yes	physiological process	hormones	do not know	21 to 35 days	2 to 7 days	yes	no	no	yes	yes	no	yes	yes	1	1	0	1	1	1	0	0	1	1	0	8
127	16	muslim	secondary	secondary	housewife	self employee	yes	yes	physiological process	do not know	do not know	21 to 35 days	less than 2 days	yes	yes	yes	yes	yes	yes	yes	yes	1	0	0	1	0	1	1	1	1	1	1	9
128	16	orthodox	secondary	secondary	housewife	self employee	yes	yes	curse from god	curse from god	uterus	21 to 35 days	2 to 7 days	no	no	no	yes	no	no	yes	yes	0	0	1	1	1	0	0	0	1	0	0	5
129	16	muslim	secondary	college and above	housewife	self employee	yes	no	curse from god	curse from god	uterus	21 to 35 days	2 to 7 days	no	yes	no	yes	yes	no	yes	yes	0	0	1	1	1	0	1	0	1	1	0	6
130	16	orthodox	primary	secondary	housewife	self employee	yes	yes	physiological process	hormones	uterus	21 to 35 days	2 to 7 days	yes	yes	no	yes	yes	no	yes	yes	1	1	1	1	1	1	1	0	1	1	0	10
131	17	orthodox	college and above	college and above	govermental employee	self employee	yes	yes	physiological process	hormones	uterus	less than 21 days	2 to 7 days	no	yes	no	no	yes	yes	yes	yes	1	1	1	0	1	0	1	0	0	1	1	8
132	17	orthodox	secondary	secondary	merchant	farmer	yes	no	physiological process	do not know	other	less than 21 days	2 to 7 days	yes	yes	yes	yes	yes	yes	yes	yes	1	0	0	0	1	1	1	1	1	1	1	8
133	15	orthodox	college and above	college and above	govermental employee	goverment employee	yes	yes	physiological process	hormones	uterus	21 to 35 days	2 to 7 days	yes	yes	no	yes	yes	no	yes	yes	1	1	1	1	1	1	1	0	1	1	0	10
134	17	muslim	college and above	college and above	merchant	goverment employee	yes	yes	physiological process	hormones	do not know	do not know	less than 2 days	no	yes	yes	yes	no	no	yes	yes	1	1	0	0	0	0	1	1	1	0	0	6
135	16	muslim	college and above	secondary	govermental employee	self employee	no	yes	physiological process	hormones	uterus	less than 21 days	2 to 7 days	yes	yes	no	no	no	no	yes	yes	1	1	1	0	1	1	1	0	0	0	0	7
136	17	muslim	illiterate	college and above	housewife	self employee	no	yes	physiological process	hormones	uterus	less than 21 days	more than 7 days	yes	no	no	yes	yes	yes	yes	yes	1	1	1	0	0	1	0	0	1	1	1	8
137	17	orthodox	read & write	secondary	merchant	goverment employee	yes	yes	physiological process	do not know	vagina	less than 21 days	2 to 7 days	yes	yes	yes	yes	no	yes	yes	yes	1	0	0	0	1	1	1	1	1	0	1	8
138	16	orthodox	college and above	college and above	govermental employee	goverment employee	yes	no	do not know	do not know	other	less than 21 days	2 to 7 days	yes	yes	yes	yes	yes	no	yes	yes	0	0	0	0	1	1	1	1	1	1	0	6
139	16	muslim	illiterate	read & write	housewife	farmer	yes	yes	physiological process	hormones	uterus	21 to 35 days	2 to 7 days	yes	yes	yes	no	no	yes	yes	yes	1	1	1	1	1	1	1	1	0	0	1	10
140	16	muslim	secondary	college and above	housewife	goverment employee	yes	yes	physiological process	hormones	vagina	21 to 35 days	2 to 7 days	no	no	yes	yes	yes	no	yes	yes	1	1	0	1	1	0	0	1	1	1	0	8
141	16	muslim	read & write	secondary	housewife	daily laborer	yes	yes	physiological process	hormones	vagina	21 to 35 days	2 to 7 days	yes	yes	yes	yes	yes	no	yes	yes	1	1	0	1	1	1	1	1	1	1	0	10
142	15	orthodox	primary	primary	private organization employee	self employee	yes	yes	physiological process	hormones	do not know	do not know	2 to 7 days	yes	no	no	yes	no	no	yes	no	1	1	0	0	1	1	0	0	1	0	0	6
143	15	orthodox	illiterate	college and above	housewife	goverment employee	yes	yes	physiological process	hormones	do not know	do not know	2 to 7 days	no	yes	no	yes	yes	no	yes	yes	1	1	0	0	1	0	1	0	1	1	0	7
144	15	muslim	secondary	secondary	housewife	daily laborer	yes	yes	physiological process	hormones	vagina	less than 21 days	2 to 7 days	no	yes	yes	no	no	no	no	no	1	1	0	0	1	0	1	1	0	0	0	6
145	15	muslim	secondary	secondary	private organization employee	private employee	no	yes	physiological process	hormones	vagina	21 to 35 days	2 to 7 days	yes	yes	yes	yes	yes	no	no	yes	1	1	0	1	1	1	1	1	1	1	0	10
146	15	orthodox	secondary	secondary	govermental employee	goverment employee	yes	yes	physiological process	do not know	uterus	21 to 35 days	2 to 7 days	yes	yes	no	yes	yes	no	yes	yes	1	0	1	1	1	1	1	0	1	1	0	9
147	15	muslim	secondary	college and above	govermental employee	goverment employee	no	yes	physiological process	hormones	uterus	21 to 35 days	2 to 7 days	yes	yes	yes	yes	no	no	yes	yes	1	1	1	1	1	1	1	1	1	0	0	10
148	15	muslim	primary	primary	housewife	self employee	no	yes	physiological process	hormones	uterus	21 to 35 days	2 to 7 days	yes	yes	yes	yes	no	no	yes	no	1	1	1	1	1	1	1	1	1	0	0	10
149	15	muslim	college and above	college and above	merchant	goverment employee	yes	yes	physiological process	hormones	uterus	21 to 35 days	2 to 7 days	yes	no	yes	yes	yes	no	no	yes	1	1	1	1	1	1	0	1	1	1	0	10
150	15	muslim	read & write	read & write	merchant	self employee	yes	yes	physiological process	hormones	uterus	do not know	less than 2 days	yes	yes	yes	yes	yes	no	no	yes	1	1	1	0	0	1	1	1	1	1	0	9
151	15	orthodox	secondary	college and above	merchant	private employee	yes	yes	physiological process	hormones	uterus	21 to 35 days	2 to 7 days	yes	yes	yes	yes	yes	yes	yes	yes	1	1	1	1	1	1	1	1	1	1	1	12
152	15	orthodox	college and above	college and above	merchant	self employee	no	yes	physiological process	hormones	uterus	21 to 35 days	2 to 7 days	yes	yes	yes	yes	yes	no	yes	yes	1	1	1	1	1	1	1	1	1	1	0	11
153	15	muslim	secondary	secondary	housewife	self employee	yes	yes	physiological process	hormones	uterus	21 to 35 days	less than 2 days	yes	yes	yes	yes	yes	no	yes	yes	1	1	1	1	0	1	1	1	1	1	0	10
154	15	orthodox	read & write	secondary	merchant	self employee	yes	no	physiological process	hormones	uterus	less than 21 days	less than 2 days	yes	yes	yes	yes	yes	no	yes	yes	1	1	1	0	0	1	1	1	1	1	0	8
155	15	muslim	secondary	secondary	housewife	self employee	no	yes	physiological process	hormones	uterus	21 to 35 days	2 to 7 days	yes	yes	yes	no	yes	yes	yes	yes	1	1	1	1	1	1	1	1	0	1	1	11
156	16	orthodox	illiterate	primary	housewife	goverment employee	no	yes	physiological process	do not know	do not know	do not know	do not know	yes	yes	yes	yes	no	yes	yes	yes	1	0	0	0	0	1	1	1	1	0	1	7
157	15	orthodox	illiterate	read & write	housewife	daily laborer	no	yes	physiological process	hormones	do not know	do not know	do not know	yes	yes	yes	yes	no	no	yes	yes	1	1	0	0	0	1	1	1	1	0	0	7
158	16	muslim	primary	illiterate	govermental employee	daily laborer	yes	yes	physiological process	curse from god	uterus	21 to 35 days	2 to 7 days	no	yes	yes	yes	yes	no	yes	yes	1	0	1	1	1	0	1	1	1	1	0	9
159	15	muslim	secondary	secondary	merchant	private employee	yes	yes	physiological process	do not know	uterus	21 to 35 days	2 to 7 days	yes	yes	no	yes	no	no	yes	no	1	0	1	1	1	1	1	0	1	0	0	8
160	17	muslim	secondary	secondary	housewife	self employee	no	yes	physiological process	do not know	uterus	21 to 35 days	do not know	yes	yes	yes	yes	no	no	no	yes	1	0	1	1	0	1	1	1	1	0	0	8
161	16	orthodox	secondary	secondary	merchant	private employee	no	yes	physiological process	hormones	uterus	21 to 35 days	2 to 7 days	yes	yes	yes	yes	yes	no	no	yes	1	1	1	1	1	1	1	1	1	1	0	11
162	15	muslim	illiterate	primary	merchant	self employee	no	yes	physiological process	hormones	vagina	21 to 35 days	2 to 7 days	yes	yes	yes	yes	yes	no	yes	yes	1	1	0	1	1	1	1	1	1	1	0	10
163	15	muslim	secondary	secondary	housewife	self employee	no	yes	physiological process	hormones	vagina	21 to 35 days	2 to 7 days	yes	yes	yes	yes	yes	no	yes	yes	1	1	0	1	1	1	1	1	1	1	0	10
164	15	muslim	secondary	college and above	daily laborer	self employee	no	yes	physiological process	do not know	do not know	less than 21 days	2 to 7 days	yes	no	yes	yes	yes	no	yes	yes	1	0	0	0	1	1	0	1	1	1	0	7
165	16	muslim	primary	college and above	merchant	self employee	no	yes	physiological process	hormones	do not know	less than 21 days	2 to 7 days	yes	no	yes	yes	yes	no	yes	yes	1	1	0	0	1	1	0	1	1	1	0	8
166	16	orthodox	read & write	read & write	housewife	self employee	yes	yes	physiological process	do not know	do not know	do not know	2 to 7 days	yes	yes	yes	yes	yes	no	yes	no	1	0	0	0	1	1	1	1	1	1	0	8
167	16	orthodox	illiterate	read & write	housewife	private employee	yes	no	physiological process	do not know	other	do not know	do not know	no	yes	yes	yes	no	no	no	yes	1	0	0	0	0	0	1	1	1	0	0	4
168	16	orthodox	read & write	primary	merchant	self employee	yes	yes	physiological process	hormones	do not know	21 to 35 days	do not know	no	yes	yes	yes	yes	no	yes	yes	1	1	0	1	0	0	1	1	1	1	0	8
169	15	muslim	read & write	read & write	housewife	goverment employee	yes	yes	physiological process	hormones	abdomen	less than 21 days	2 to 7 days	yes	yes	no	no	no	no	yes	yes	1	1	0	0	1	1	1	0	0	0	0	6
170	15	muslim	read & write	read & write	housewife	self employee	yes	yes	physiological process	hormones	uterus	less than 21 days	less than 2 days	yes	yes	yes	yes	yes	yes	yes	yes	1	1	1	0	0	1	1	1	1	1	1	10
171	15	orthodox	secondary	secondary	housewife	private employee	no	yes	physiological process	hormones	do not know	do not know	2 to 7 days	yes	yes	yes	yes	yes	no	yes	yes	1	1	0	0	1	1	1	1	1	1	0	9
172	15	muslim	secondary	college and above	merchant	self employee	yes	yes	physiological process	hormones	uterus	21 to 35 days	2 to 7 days	yes	no	no	yes	yes	yes	yes	yes	1	1	1	1	1	1	0	0	1	1	1	10
173	15	orthodox	college and above	illiterate	private organization employee	self employee	no	yes	physiological process	hormones	uterus	21 to 35 days	2 to 7 days	yes	no	no	no	no	no	yes	yes	1	1	1	1	1	1	0	0	0	0	0	7
174	15	muslim	read & write	read & write	private organization employee	self employee	yes	yes	do not know	do not know	abdomen	do not know	2 to 7 days	yes	yes	yes	no	no	yes	yes	yes	0	0	0	0	1	1	1	1	0	0	1	6
175	16	orthodox	primary	secondary	merchant	daily laborer	yes	no	physiological process	hormones	uterus	do not know	2 to 7 days	yes	yes	yes	yes	yes	yes	yes	yes	1	1	1	0	1	1	1	1	1	1	1	10
176	16	muslim	primary	primary	merchant	private employee	no	yes	physiological process	hormones	uterus	less than 21 days	2 to 7 days	yes	no	yes	yes	yes	yes	yes	yes	1	1	1	0	1	1	0	1	1	1	1	10
177	15	orthodox	read & write	primary	housewife	private employee	no	yes	do not know	do not know	abdomen	do not know	do not know	no	no	no	yes	yes	yes	yes	yes	0	0	0	0	0	0	0	0	1	1	1	4
178	15	orthodox	illiterate	illiterate	housewife	farmer	yes	yes	physiological process	hormones	bladder	21 to 35 days	2 to 7 days	no	yes	no	no	yes	no	no	no	1	1	0	1	1	0	1	0	0	1	0	7
179	15	orthodox	primary	primary	merchant	goverment employee	no	yes	physiological process	hormones	uterus	do not know	do not know	yes	yes	no	yes	yes	no	yes	yes	1	1	1	0	0	1	1	0	1	1	0	8
180	16	orthodox	primary	secondary	housewife	daily laborer	yes	yes	physiological process	hormones	uterus	do not know	2 to 7 days	no	yes	yes	yes	yes	no	yes	yes	1	1	1	0	1	0	1	1	1	1	0	9
181	15	muslim	read & write	read & write	housewife	private employee	yes	yes	physiological process	hormones	uterus	do not know	2 to 7 days	no	yes	yes	yes	yes	no	yes	yes	1	1	1	0	1	0	1	1	1	1	0	9
182	18	orthodox	illiterate	illiterate	housewife	goverment employee	yes	no	physiological process	curse from god	abdomen	less than 21 days	more than 7 days	yes	no	no	no	yes	yes	yes	yes	1	0	0	0	0	1	0	0	0	1	1	4
183	16	orthodox	secondary	secondary	govermental employee	private employee	yes	yes	physiological process	hormones	do not know	21 to 35 days	2 to 7 days	yes	yes	yes	yes	yes	no	yes	yes	1	1	0	1	1	1	1	1	1	1	0	10
184	14	orthodox	secondary	college and above	merchant	goverment employee	no	yes	physiological process	hormones	uterus	21 to 35 days	2 to 7 days	yes	yes	yes	yes	yes	no	yes	yes	1	1	1	1	1	1	1	1	1	1	0	11
185	16	muslim	read & write	read & write	housewife	self employee	yes	yes	physiological process	do not know	do not know	do not know	2 to 7 days	yes	yes	yes	yes	yes	no	no	yes	1	0	0	0	1	1	1	1	1	1	0	8
186	16	orthodox	read & write	illiterate	housewife	farmer	no	yes	physiological process	do not know	uterus	more than 35 days	more than 7 days	no	no	yes	no	yes	no	no	yes	1	0	1	0	0	0	0	1	0	1	0	5
187	15	muslim	primary	college and above	housewife	goverment employee	no	yes	physiological process	hormones	uterus	do not know	2 to 7 days	yes	no	yes	yes	yes	no	yes	yes	1	1	1	0	1	1	0	1	1	1	0	9
188	15	orthodox	read & write	illiterate	housewife	self employee	no	yes	physiological process	hormones	uterus	do not know	2 to 7 days	yes	no	yes	yes	yes	no	yes	yes	1	1	1	0	1	1	0	1	1	1	0	9
189	15	muslim	read & write	primary	housewife	self employee	yes	yes	physiological process	do not know	uterus	21 to 35 days	2 to 7 days	yes	yes	no	yes	yes	no	yes	yes	1	0	1	1	1	1	1	0	1	1	0	9
190	16	muslim	college and above	read & write	housewife	farmer	no	yes	physiological process	do not know	uterus	21 to 35 days	2 to 7 days	yes	yes	yes	yes	yes	no	yes	yes	1	0	1	1	1	1	1	1	1	1	0	10
191	15	muslim	illiterate	illiterate	housewife	farmer	yes	yes	physiological process	do not know	do not know	21 to 35 days	do not know	yes	no	no	yes	yes	yes	yes	yes	1	0	0	1	0	1	0	0	1	1	1	7
192	16	orthodox	illiterate	read & write	private organization employee	farmer	no	yes	physiological process	hormones	do not know	less than 21 days	2 to 7 days	yes	yes	no	yes	yes	no	yes	no	1	1	0	0	1	1	1	0	1	1	0	8
193	15	muslim	college and above	college and above	private organization employee	goverment employee	no	yes	physiological process	hormones	uterus	21 to 35 days	2 to 7 days	yes	no	yes	yes	yes	no	no	yes	1	1	1	1	1	1	0	1	1	1	0	10
194	16	muslim	primary	primary	housewife	self employee	no	yes	physiological process	hormones	do not know	21 to 35 days	2 to 7 days	yes	yes	yes	yes	no	yes	yes	yes	1	1	0	1	1	1	1	1	1	0	1	10
195	16	muslim	college and above	college and above	housewife	self employee	yes	yes	physiological process	hormones	uterus	21 to 35 days	2 to 7 days	no	yes	yes	yes	yes	no	yes	yes	1	1	1	1	1	0	1	1	1	1	0	10
196	16	orthodox	college and above	college and above	merchant	goverment employee	yes	yes	curse from god	curse from god	uterus	do not know	do not know	yes	yes	yes	yes	no	no	yes	yes	0	0	1	0	0	1	1	1	1	0	0	6
197	16	protestant	college and above	college and above	private organization employee	goverment employee	no	yes	physiological process	hormones	do not know	do not know	2 to 7 days	yes	no	no	yes	yes	no	yes	yes	1	1	0	0	1	1	0	0	1	1	0	7
198	16	muslim	secondary	secondary	merchant	self employee	no	yes	physiological process	do not know	uterus	do not know	2 to 7 days	yes	no	no	yes	yes	no	yes	yes	1	0	1	0	1	1	0	0	1	1	0	7
199	16	orthodox	college and above	college and above	housewife	goverment employee	yes	yes	physiological process	hormones	uterus	21 to 35 days	2 to 7 days	no	yes	yes	yes	yes	no	yes	yes	1	1	1	1	1	0	1	1	1	1	0	10
200	17	orthodox	secondary	secondary	housewife	goverment employee	yes	yes	physiological process	hormones	uterus	21 to 35 days	2 to 7 days	no	no	yes	yes	yes	no	no	yes	1	1	1	1	1	0	0	1	1	1	0	9
201	16	muslim	secondary	primary	merchant	other	no	yes	physiological process	hormones	uterus	21 to 35 days	2 to 7 days	no	yes	yes	yes	yes	yes	no	yes	1	1	1	1	1	0	1	1	1	1	1	11
202	17	orthodox	read & write	illiterate	merchant	self employee	yes	yes	physiological process	curse from god	uterus	do not know	2 to 7 days	no	no	yes	yes	yes	no	no	yes	1	0	1	0	1	0	0	1	1	1	0	7
203	16	orthodox	college and above	secondary	govermental employee	self employee	no	yes	physiological process	hormones	uterus	21 to 35 days	2 to 7 days	yes	yes	yes	yes	yes	yes	yes	yes	1	1	1	1	1	1	1	1	1	1	1	12
204	16	muslim	college and above	secondary	govermental employee	self employee	yes	yes	physiological process	hormones	uterus	21 to 35 days	2 to 7 days	yes	yes	yes	yes	yes	no	yes	yes	1	1	1	1	1	1	1	1	1	1	0	11
205	15	muslim	secondary	college and above	housewife	self employee	no	yes	physiological process	hormones	uterus	less than 21 days	2 to 7 days	yes	yes	yes	yes	yes	no	yes	yes	1	1	1	0	1	1	1	1	1	1	0	10
206	16	orthodox	read & write	read & write	housewife	self employee	no	yes	physiological process	hormones	uterus	less than 21 days	2 to 7 days	yes	yes	yes	yes	yes	no	no	yes	1	1	1	0	1	1	1	1	1	1	0	10
207	16	muslim	primary	college and above	govermental employee	goverment employee	yes	yes	physiological process	hormones	uterus	less than 21 days	more than 7 days	no	yes	yes	yes	yes	no	yes	yes	1	1	1	0	0	0	1	1	1	1	0	8
208	15	orthodox	secondary	college and above	housewife	goverment employee	no	yes	physiological process	curse from god	uterus	less than 21 days	2 to 7 days	yes	yes	yes	yes	yes	no	no	yes	1	0	1	0	1	1	1	1	1	1	0	9
209	15	muslim	read & write	primary	merchant	self employee	yes	yes	physiological process	curse from god	uterus	less than 21 days	2 to 7 days	yes	no	yes	yes	yes	no	no	yes	1	0	1	0	1	1	0	1	1	1	0	8
210	15	muslim	college and above	college and above	govermental employee	goverment employee	no	yes	physiological process	hormones	uterus	21 to 35 days	2 to 7 days	yes	no	no	yes	yes	no	yes	yes	1	1	1	1	1	1	0	0	1	1	0	9
211	17	muslim	read & write	read & write	housewife	farmer	no	yes	physiological process	hormones	abdomen	less than 21 days	2 to 7 days	yes	yes	yes	yes	no	no	yes	no	1	1	0	0	1	1	1	1	1	0	0	8
212	15	orthodox	secondary	secondary	housewife	goverment employee	yes	yes	physiological process	do not know	abdomen	21 to 35 days	more than 7 days	yes	yes	yes	yes	no	no	yes	yes	1	0	0	1	0	1	1	1	1	0	0	7
213	16	muslim	secondary	college and above	housewife	goverment employee	yes	yes	physiological process	do not know	vagina	more than 35 days	2 to 7 days	no	no	no	no	no	no	yes	yes	1	0	0	0	1	0	0	0	0	0	0	3
214	15	orthodox	college and above	college and above	merchant	self employee	yes	yes	physiological process	hormones	do not know	less than 21 days	2 to 7 days	yes	yes	yes	yes	yes	no	yes	yes	1	1	0	0	1	1	1	1	1	1	0	9
215	15	muslim	college and above	secondary	housewife	private employee	no	yes	physiological process	hormones	uterus	21 to 35 days	2 to 7 days	no	yes	yes	yes	yes	no	yes	yes	1	1	1	1	1	0	1	1	1	1	0	10
216	15	muslim	college and above	college and above	housewife	self employee	yes	yes	physiological process	do not know	do not know	do not know	2 to 7 days	no	yes	no	yes	yes	no	no	yes	1	0	0	0	1	0	1	0	1	1	0	6
217	15	muslim	secondary	college and above	housewife	goverment employee	no	yes	physiological process	hormones	uterus	21 to 35 days	less than 2 days	yes	no	no	yes	yes	no	yes	yes	1	1	1	1	0	1	0	0	1	1	0	8
218	16	orthodox	illiterate	college and above	housewife	goverment employee	yes	yes	physiological process	hormones	uterus	less than 21 days	more than 7 days	yes	yes	yes	yes	yes	no	yes	yes	1	1	1	0	0	1	1	1	1	1	0	9
219	16	muslim	secondary	primary	housewife	self employee	yes	yes	physiological process	hormones	uterus	21 to 35 days	2 to 7 days	yes	yes	yes	yes	no	no	yes	yes	1	1	1	1	1	1	1	1	1	0	0	10
220	15	muslim	illiterate	illiterate	housewife	self employee	no	yes	physiological process	curse from god	abdomen	less than 21 days	less than 2 days	yes	no	yes	yes	no	yes	yes	yes	1	0	0	0	0	1	0	1	1	0	1	6
221	17	muslim	illiterate	secondary	housewife	self employee	yes	yes	physiological process	do not know	uterus	less than 21 days	2 to 7 days	no	yes	yes	yes	yes	no	yes	yes	1	0	1	0	1	0	1	1	1	1	0	8
222	17	muslim	primary	secondary	govermental employee	goverment employee	no	no	pathological process	caused by disease	bladder	21 to 35 days	2 to 7 days	yes	no	yes	yes	yes	yes	yes	yes	0	0	0	1	1	1	0	1	1	1	1	7
223	16	muslim	primary	secondary	housewife	goverment employee	yes	yes	physiological process	hormones	do not know	21 to 35 days	less than 2 days	yes	no	yes	yes	yes	yes	yes	yes	1	1	0	1	0	1	0	1	1	1	1	9
224	17	orthodox	read & write	secondary	daily laborer	farmer	no	yes	physiological process	hormones	uterus	21 to 35 days	2 to 7 days	yes	no	yes	no	yes	no	yes	yes	1	1	1	1	1	1	0	1	0	1	0	9
225	16	orthodox	secondary	secondary	housewife	private employee	yes	yes	physiological process	hormones	uterus	21 to 35 days	2 to 7 days	yes	yes	yes	no	yes	no	yes	yes	1	1	1	1	1	1	1	1	0	1	0	10
226	16	muslim	secondary	primary	housewife	goverment employee	yes	yes	physiological process	hormones	uterus	21 to 35 days	2 to 7 days	yes	yes	yes	yes	yes	yes	no	yes	1	1	1	1	1	1	1	1	1	1	1	12
227	15	muslim	read & write	primary	housewife	private employee	yes	yes	physiological process	hormones	uterus	21 to 35 days	2 to 7 days	yes	yes	yes	yes	yes	no	no	yes	1	1	1	1	1	1	1	1	1	1	0	11
228	15	muslim	college and above	college and above	merchant	goverment employee	yes	yes	physiological process	hormones	uterus	21 to 35 days	2 to 7 days	yes	no	yes	yes	yes	no	yes	yes	1	1	1	1	1	1	0	1	1	1	0	10
229	16	muslim	primary	secondary	housewife	goverment employee	no	yes	physiological process	hormones	uterus	less than 21 days	2 to 7 days	yes	no	yes	yes	no	yes	yes	yes	1	1	1	0	1	1	0	1	1	0	1	9
230	15	muslim	secondary	college and above	housewife	goverment employee	yes	yes	physiological process	hormones	uterus	less than 21 days	2 to 7 days	no	yes	yes	yes	yes	yes	yes	yes	1	1	1	0	1	0	1	1	1	1	1	10
231	16	muslim	illiterate	primary	housewife	private employee	no	no	physiological process	hormones	uterus	less than 21 days	2 to 7 days	yes	no	yes	yes	yes	no	no	yes	1	1	1	0	1	1	0	1	1	1	0	8
232	17	muslim	primary	primary	merchant	self employee	yes	yes	physiological process	hormones	uterus	less than 21 days	more than 7 days	yes	no	yes	no	yes	no	yes	yes	1	1	1	0	0	1	0	1	0	1	0	7
233	16	muslim	illiterate	primary	housewife	farmer	no	yes	physiological process	hormones	vagina	less than 21 days	2 to 7 days	no	yes	no	yes	yes	no	yes	yes	1	1	0	0	1	0	1	0	1	1	0	7
234	16	muslim	read & write	read & write	housewife	self employee	yes	yes	physiological process	curse from god	uterus	21 to 35 days	more than 7 days	yes	yes	yes	yes	yes	no	yes	yes	1	0	1	1	0	1	1	1	1	1	0	9
235	15	muslim	primary	college and above	housewife	self employee	no	yes	physiological process	hormones	uterus	do not know	2 to 7 days	yes	no	no	yes	yes	no	yes	yes	1	1	1	0	1	1	0	0	1	1	0	8
236	15	orthodox	illiterate	read & write	housewife	private employee	yes	yes	physiological process	hormones	do not know	21 to 35 days	do not know	no	no	no	yes	no	no	yes	yes	1	1	0	1	0	0	0	0	1	0	0	5
237	15	muslim	primary	primary	housewife	farmer	yes	yes	physiological process	do not know	do not know	21 to 35 days	2 to 7 days	yes	no	no	yes	yes	no	yes	yes	1	0	0	1	1	1	0	0	1	1	0	7
238	16	muslim	illiterate	illiterate	housewife	farmer	yes	yes	physiological process	do not know	uterus	do not know	2 to 7 days	no	yes	yes	yes	no	no	no	yes	1	0	1	0	1	0	1	1	1	0	0	7
239	17	orthodox	primary	illiterate	merchant	farmer	no	yes	physiological process	hormones	do not know	21 to 35 days	2 to 7 days	no	yes	yes	yes	yes	no	yes	yes	1	1	0	1	1	0	1	1	1	1	0	9
240	17	muslim	illiterate	illiterate	housewife	farmer	no	yes	physiological process	hormones	uterus	more than 35 days	2 to 7 days	yes	yes	yes	yes	no	no	no	yes	1	1	1	0	1	1	1	1	1	0	0	9
241	19	muslim	primary	primary	merchant	farmer	yes	yes	physiological process	hormones	uterus	more than 35 days	2 to 7 days	yes	yes	yes	yes	no	no	no	yes	1	1	1	0	1	1	1	1	1	0	0	9
242	16	muslim	read & write	read & write	housewife	self employee	yes	yes	physiological process	do not know	do not know	21 to 35 days	2 to 7 days	yes	yes	yes	no	yes	no	yes	yes	1	0	0	1	1	1	1	1	0	1	0	8
243	16	muslim	primary	primary	housewife	daily laborer	yes	yes	physiological process	do not know	vagina	do not know	do not know	yes	yes	yes	yes	yes	no	yes	yes	1	0	0	0	0	1	1	1	1	1	0	7
244	16	muslim	secondary	primary	housewife	self employee	yes	yes	physiological process	do not know	uterus	less than 21 days	do not know	yes	yes	yes	yes	yes	yes	yes	yes	1	0	1	0	0	1	1	1	1	1	1	9
245	16	muslim	secondary	secondary	housewife	farmer	yes	yes	physiological process	do not know	uterus	21 to 35 days	2 to 7 days	no	yes	yes	yes	no	no	yes	yes	1	0	1	1	1	0	1	1	1	0	0	8
246	16	muslim	primary	college and above	housewife	daily laborer	no	yes	do not know	do not know	uterus	do not know	2 to 7 days	yes	yes	yes	yes	yes	no	yes	yes	0	0	1	0	1	1	1	1	1	1	0	8
247	16	muslim	read & write	read & write	govermental employee	goverment employee	yes	yes	physiological process	do not know	uterus	do not know	more than 7 days	yes	yes	yes	yes	yes	no	yes	yes	1	0	1	0	0	1	1	1	1	1	0	8
248	16	muslim	primary	primary	housewife	self employee	no	yes	physiological process	do not know	uterus	do not know	less than 2 days	yes	yes	yes	yes	yes	no	no	yes	1	0	1	0	0	1	1	1	1	1	0	8
249	16	orthodox	read & write	college and above	merchant	goverment employee	no	yes	physiological process	hormones	vagina	less than 21 days	2 to 7 days	no	no	yes	no	no	no	no	no	1	1	0	0	1	0	0	1	0	0	0	5
250	17	muslim	college and above	college and above	housewife	goverment employee	no	yes	physiological process	hormones	uterus	do not know	2 to 7 days	yes	yes	no	no	no	no	yes	yes	1	1	1	0	1	1	1	0	0	0	0	7
251	16	orthodox	college and above	college and above	govermental employee	goverment employee	yes	yes	physiological process	hormones	uterus	less than 21 days	less than 2 days	yes	yes	yes	yes	yes	no	yes	yes	1	1	1	0	0	1	1	1	1	1	0	9
252	16	orthodox	college and above	college and above	merchant	goverment employee	yes	yes	curse from god	curse from god	uterus	do not know	2 to 7 days	yes	yes	yes	yes	yes	yes	yes	yes	0	0	1	0	1	1	1	1	1	1	1	9
253	17	muslim	read & write	read & write	merchant	farmer	no	yes	physiological process	hormones	uterus	21 to 35 days	less than 2 days	no	yes	yes	yes	yes	no	yes	yes	1	1	1	1	0	0	1	1	1	1	0	9
254	16	muslim	secondary	read & write	housewife	self employee	no	yes	physiological process	hormones	uterus	21 to 35 days	2 to 7 days	yes	yes	yes	yes	no	no	yes	yes	1	1	1	1	1	1	1	1	1	0	0	10
255	16	orthodox	secondary	college and above	govermental employee	goverment employee	no	yes	physiological process	hormones	do not know	do not know	more than 7 days	yes	yes	yes	yes	no	yes	yes	yes	1	1	0	0	0	1	1	1	1	0	1	8
256	16	protestant	college and above	college and above	housewife	private employee	yes	yes	physiological process	curse from god	uterus	less than 21 days	2 to 7 days	yes	no	no	yes	yes	no	yes	yes	1	0	1	0	1	1	0	0	1	1	0	7
257	16	muslim	secondary	college and above	housewife	goverment employee	no	yes	physiological process	hormones	uterus	less than 21 days	2 to 7 days	yes	no	no	yes	yes	no	yes	yes	1	1	1	0	1	1	0	0	1	1	0	8
258	16	muslim	secondary	secondary	private organization employee	self employee	yes	yes	physiological process	hormones	uterus	less than 21 days	2 to 7 days	yes	yes	yes	yes	yes	no	no	yes	1	1	1	0	1	1	1	1	1	1	0	10
259	16	muslim	secondary	secondary	housewife	goverment employee	yes	yes	physiological process	hormones	do not know	21 to 35 days	2 to 7 days	yes	yes	yes	yes	yes	yes	yes	yes	1	1	0	1	1	1	1	1	1	1	1	11
260	16	muslim	college and above	college and above	govermental employee	goverment employee	yes	yes	physiological process	curse from god	uterus	21 to 35 days	2 to 7 days	yes	yes	yes	no	no	no	yes	yes	1	0	1	1	1	1	1	1	0	0	0	8
261	15	orthodox	illiterate	read & write	merchant	farmer	yes	no	physiological process	hormones	vagina	less than 21 days	2 to 7 days	no	yes	no	yes	no	yes	yes	yes	1	1	0	0	1	0	1	0	1	0	1	6
262	14	muslim	read & write	primary	daily laborer	daily laborer	yes	no	do not know	do not know	do not know	do not know	do not know	no	no	no	no	no	no	no	no	0	0	0	0	0	0	0	0	0	0	0	0
263	14	muslim	college and above	college and above	housewife	goverment employee	yes	yes	physiological process	hormones	uterus	do not know	2 to 7 days	yes	yes	yes	no	yes	no	yes	yes	1	1	1	0	1	1	1	1	0	1	0	9
264	16	orthodox	college and above	college and above	govermental employee	self employee	yes	yes	physiological process	curse from god	do not know	do not know	2 to 7 days	yes	yes	yes	yes	no	no	no	yes	1	0	0	0	1	1	1	1	1	0	0	7
265	16	muslim	primary	college and above	housewife	goverment employee	no	yes	physiological process	hormones	do not know	less than 21 days	do not know	yes	yes	yes	yes	yes	no	yes	yes	1	1	0	0	0	1	1	1	1	1	0	8
266	16	orthodox	read & write	read & write	housewife	self employee	yes	yes	physiological process	hormones	do not know	do not know	2 to 7 days	yes	yes	yes	yes	yes	no	yes	yes	1	1	0	0	1	1	1	1	1	1	0	9
267	15	muslim	primary	primary	housewife	self employee	no	yes	physiological process	hormones	uterus	21 to 35 days	2 to 7 days	yes	yes	yes	yes	yes	yes	no	yes	1	1	1	1	1	1	1	1	1	1	1	12
268	16	orthodox	college and above	college and above	govermental employee	self employee	yes	yes	physiological process	hormones	do not know	21 to 35 days	2 to 7 days	yes	yes	yes	no	yes	no	no	yes	1	1	0	1	1	1	1	1	0	1	0	9
269	15	muslim	primary	primary	housewife	self employee	yes	yes	physiological process	do not know	do not know	do not know	do not know	yes	no	no	no	yes	no	no	yes	1	0	0	0	0	1	0	0	0	1	0	4
270	15	muslim	college and above	college and above	govermental employee	goverment employee	yes	yes	physiological process	hormones	uterus	less than 21 days	2 to 7 days	yes	no	yes	yes	yes	yes	yes	yes	1	1	1	0	1	1	0	1	1	1	1	10
271	15	muslim	secondary	secondary	housewife	private employee	no	yes	physiological process	hormones	uterus	less than 21 days	2 to 7 days	yes	yes	yes	yes	yes	no	yes	yes	1	1	1	0	1	1	1	1	1	1	0	10
272	15	muslim	secondary	primary	housewife	daily laborer	yes	yes	physiological process	hormones	bladder	less than 21 days	2 to 7 days	yes	yes	yes	yes	yes	yes	yes	yes	1	1	0	0	1	1	1	1	1	1	1	10
273	16	muslim	secondary	primary	govermental employee	self employee	yes	yes	physiological process	do not know	uterus	do not know	less than 2 days	yes	no	no	yes	yes	no	yes	yes	1	0	1	0	0	1	0	0	1	1	0	6
274	15	muslim	illiterate	primary	housewife	other	no	yes	physiological process	do not know	do not know	less than 21 days	2 to 7 days	yes	no	yes	no	yes	yes	yes	yes	1	0	0	0	1	1	0	1	0	1	1	7
275	16	muslim	college and above	secondary	merchant	self employee	no	yes	physiological process	do not know	do not know	21 to 35 days	2 to 7 days	yes	no	yes	no	yes	no	yes	yes	1	0	0	1	1	1	0	1	0	1	0	7
276	15	orthodox	secondary	secondary	housewife	farmer	no	yes	physiological process	do not know	do not know	21 to 35 days	more than 7 days	yes	yes	yes	yes	yes	no	yes	yes	1	0	0	1	0	1	1	1	1	1	0	8
277	15	orthodox	secondary	secondary	housewife	farmer	no	yes	physiological process	do not know	do not know	21 to 35 days	more than 7 days	yes	yes	yes	yes	yes	no	yes	yes	1	0	0	1	0	1	1	1	1	1	0	8
278	15	muslim	primary	primary	housewife	self employee	no	yes	physiological process	do not know	do not know	less than 21 days	2 to 7 days	no	yes	yes	yes	yes	no	no	yes	1	0	0	0	1	0	1	1	1	1	0	7
279	15	muslim	college and above	college and above	housewife	goverment employee	no	yes	physiological process	hormones	uterus	less than 21 days	2 to 7 days	yes	yes	yes	yes	yes	no	yes	yes	1	1	1	0	1	1	1	1	1	1	0	10
280	15	muslim	read & write	read & write	private organization employee	farmer	no	yes	physiological process	do not know	uterus	21 to 35 days	less than 2 days	yes	yes	yes	yes	no	no	yes	yes	1	0	1	1	0	1	1	1	1	0	0	8
281	15	muslim	primary	primary	housewife	farmer	no	yes	physiological process	hormones	uterus	21 to 35 days	do not know	no	no	yes	yes	no	no	no	yes	1	1	1	1	0	0	0	1	1	0	0	7
282	15	orthodox	illiterate	read & write	housewife	farmer	yes	yes	physiological process	hormones	uterus	do not know	2 to 7 days	no	no	yes	yes	no	no	no	yes	1	1	1	0	1	0	0	1	1	0	0	7
283	15	muslim	illiterate	secondary	housewife	goverment employee	no	yes	physiological process	do not know	uterus	do not know	2 to 7 days	yes	yes	yes	yes	no	no	yes	yes	1	0	1	0	1	1	1	1	1	0	0	8
284	17	muslim	secondary	college and above	housewife	goverment employee	yes	yes	do not know	do not know	do not know	do not know	2 to 7 days	yes	yes	no	yes	no	no	yes	yes	0	0	0	0	1	1	1	0	1	0	0	5
285	15	orthodox	college and above	college and above	govermental employee	self employee	yes	yes	physiological process	do not know	do not know	less than 21 days	2 to 7 days	no	yes	yes	yes	yes	no	no	yes	1	0	0	0	1	0	1	1	1	1	0	7
286	16	muslim	illiterate	college and above	housewife	goverment employee	yes	yes	pathological process	curse from god	do not know	do not know	less than 2 days	no	no	no	no	no	no	yes	yes	0	0	0	0	0	0	0	0	0	0	0	1
287	16	muslim	secondary	college and above	housewife	goverment employee	no	yes	physiological process	do not know	do not know	do not know	2 to 7 days	yes	yes	yes	yes	yes	no	yes	yes	1	0	0	0	1	1	1	1	1	1	0	8
288	15	orthodox	read & write	secondary	housewife	farmer	no	yes	physiological process	hormones	vagina	21 to 35 days	more than 7 days	yes	yes	yes	yes	no	yes	yes	yes	1	1	0	1	0	1	1	1	1	0	1	9
289	16	muslim	illiterate	primary	housewife	self employee	no	yes	physiological process	hormones	do not know	less than 21 days	2 to 7 days	yes	yes	yes	yes	no	no	yes	yes	1	1	0	0	1	1	1	1	1	0	0	8
290	15	muslim	secondary	college and above	housewife	private employee	no	yes	physiological process	hormones	do not know	less than 21 days	2 to 7 days	yes	yes	yes	no	yes	yes	no	no	1	1	0	0	1	1	1	1	0	1	1	9
291	15	muslim	read & write	illiterate	housewife	self employee	yes	yes	physiological process	hormones	do not know	less than 21 days	2 to 7 days	yes	yes	yes	yes	yes	no	no	yes	1	1	0	0	1	1	1	1	1	1	0	9
292	15	muslim	read & write	secondary	merchant	goverment employee	yes	yes	physiological process	hormones	vagina	less than 21 days	2 to 7 days	no	no	yes	no	no	no	yes	no	1	1	0	0	1	0	0	1	0	0	0	5
293	15	muslim	illiterate	read & write	merchant	self employee	yes	yes	physiological process	hormones	uterus	do not know	more than 7 days	yes	yes	yes	yes	yes	no	yes	yes	1	1	1	0	0	1	1	1	1	1	0	9
294	15	muslim	secondary	college and above	merchant	goverment employee	yes	yes	physiological process	other	other	21 to 35 days	2 to 7 days	yes	no	no	no	yes	yes	no	yes	1	0	0	1	1	1	0	0	0	1	1	7
295	15	muslim	secondary	college and above	housewife	goverment employee	no	yes	physiological process	hormones	do not know	21 to 35 days	2 to 7 days	yes	no	no	yes	no	no	yes	yes	1	1	0	1	1	1	0	0	1	0	0	7
296	16	orthodox	illiterate	illiterate	daily laborer	daily laborer	yes	yes	physiological process	hormones	uterus	21 to 35 days	2 to 7 days	yes	yes	yes	yes	yes	no	yes	yes	1	1	1	1	1	1	1	1	1	1	0	11
297	15	orthodox	college and above	college and above	govermental employee	goverment employee	no	yes	physiological process	hormones	uterus	do not know	2 to 7 days	yes	yes	yes	yes	yes	no	yes	yes	1	1	1	0	1	1	1	1	1	1	0	10
298	15	muslim	read & write	college and above	housewife	goverment employee	yes	no	physiological process	curse from god	uterus	do not know	2 to 7 days	yes	no	yes	yes	yes	no	no	yes	1	0	1	0	1	1	0	1	1	1	0	7
299	16	muslim	secondary	primary	housewife	daily laborer	yes	yes	physiological process	hormones	uterus	less than 21 days	less than 2 days	yes	yes	yes	yes	yes	yes	yes	yes	1	1	1	0	0	1	1	1	1	1	1	10
300	16	muslim	read & write	read & write	housewife	farmer	yes	yes	physiological process	do not know	do not know	21 to 35 days	2 to 7 days	yes	yes	yes	yes	no	no	yes	yes	1	0	0	1	1	1	1	1	1	0	0	8
301	16	muslim	read & write	read & write	housewife	self employee	no	yes	physiological process	do not know	do not know	do not know	do not know	yes	yes	yes	no	no	no	yes	no	1	0	0	0	0	1	1	1	0	0	0	5
302	16	muslim	read & write	read & write	housewife	self employee	no	yes	physiological process	hormones	uterus	less than 21 days	2 to 7 days	yes	yes	yes	yes	yes	yes	yes	yes	1	1	1	0	1	1	1	1	1	1	1	11
303	15	muslim	read & write	read & write	housewife	farmer	yes	yes	physiological process	hormones	vagina	do not know	2 to 7 days	yes	yes	yes	yes	yes	yes	yes	yes	1	1	0	0	1	1	1	1	1	1	1	10
304	16	muslim	read & write	primary	private organization employee	self employee	yes	yes	physiological process	hormones	vagina	less than 21 days	2 to 7 days	yes	yes	no	yes	no	yes	yes	yes	1	1	0	0	1	1	1	0	1	0	1	8
305	15	muslim	college and above	primary	private organization employee	private employee	yes	yes	physiological process	hormones	uterus	21 to 35 days	2 to 7 days	yes	yes	no	no	yes	no	yes	yes	1	1	1	1	1	1	1	0	0	1	0	9
306	16	orthodox	secondary	primary	govermental employee	private employee	no	yes	physiological process	hormones	uterus	less than 21 days	2 to 7 days	yes	yes	yes	yes	yes	no	no	yes	1	1	1	0	1	1	1	1	1	1	0	10
307	14	muslim	illiterate	college and above	merchant	self employee	no	yes	physiological process	hormones	uterus	21 to 35 days	2 to 7 days	yes	yes	yes	yes	yes	no	yes	yes	1	1	1	1	1	1	1	1	1	1	0	11
308	17	orthodox	primary	read & write	housewife	farmer	yes	no	physiological process	hormones	vagina	21 to 35 days	more than 7 days	yes	yes	yes	yes	no	yes	yes	yes	1	1	0	1	0	1	1	1	1	0	1	8
309	17	muslim	primary	secondary	merchant	self employee	no	yes	physiological process	hormones	uterus	more than 35 days	2 to 7 days	yes	yes	yes	yes	yes	no	no	yes	1	1	1	0	1	1	1	1	1	1	0	10
310	17	muslim	illiterate	read & write	housewife	farmer	no	no	physiological process	do not know	do not know	21 to 35 days	more than 7 days	no	yes	yes	yes	no	yes	no	yes	1	0	0	1	0	0	1	1	1	0	1	6
311	17	muslim	college and above	college and above	govermental employee	goverment employee	yes	yes	physiological process	hormones	uterus	do not know	more than 7 days	no	yes	yes	yes	no	no	yes	yes	1	1	1	0	0	0	1	1	1	0	0	7
312	16	muslim	read & write	primary	housewife	self employee	no	yes	physiological process	hormones	uterus	21 to 35 days	2 to 7 days	yes	yes	yes	yes	no	yes	yes	yes	1	1	1	1	1	1	1	1	1	0	1	11
313	17	muslim	read & write	college and above	housewife	goverment employee	yes	yes	physiological process	hormones	uterus	do not know	2 to 7 days	yes	yes	yes	yes	yes	no	no	yes	1	1	1	0	1	1	1	1	1	1	0	10
314	16	muslim	read & write	read & write	housewife	self employee	yes	yes	physiological process	hormones	uterus	21 to 35 days	2 to 7 days	yes	yes	yes	yes	yes	no	yes	yes	1	1	1	1	1	1	1	1	1	1	0	11
315	17	muslim	secondary	secondary	housewife	self employee	no	yes	physiological process	hormones	uterus	do not know	less than 2 days	yes	yes	yes	yes	yes	no	yes	yes	1	1	1	0	0	1	1	1	1	1	0	9
316	16	muslim	primary	secondary	housewife	self employee	yes	yes	physiological process	hormones	uterus	do not know	2 to 7 days	yes	yes	yes	yes	yes	no	no	yes	1	1	1	0	1	1	1	1	1	1	0	10
317	16	muslim	primary	primary	housewife	private employee	yes	yes	physiological process	hormones	uterus	do not know	2 to 7 days	yes	yes	yes	yes	yes	yes	no	yes	1	1	1	0	1	1	1	1	1	1	1	11
318	16	muslim	primary	secondary	housewife	self employee	yes	yes	physiological process	do not know	uterus	do not know	2 to 7 days	yes	yes	yes	yes	yes	no	yes	yes	1	0	1	0	1	1	1	1	1	1	0	9
319	16	muslim	secondary	secondary	housewife	self employee	no	yes	do not know	do not know	do not know	do not know	do not know	yes	yes	yes	yes	yes	yes	yes	yes	0	0	0	0	0	1	1	1	1	1	1	7
320	16	muslim	college and above	college and above	private organization employee	goverment employee	yes	yes	physiological process	hormones	do not know	21 to 35 days	2 to 7 days	yes	yes	yes	yes	yes	no	yes	yes	1	1	0	1	1	1	1	1	1	1	0	10
321	16	muslim	read & write	secondary	housewife	self employee	yes	yes	physiological process	hormones	uterus	21 to 35 days	2 to 7 days	no	no	no	no	yes	no	yes	yes	1	1	1	1	1	0	0	0	0	1	0	7
322	15	muslim	illiterate	primary	housewife	self employee	no	yes	physiological process	hormones	uterus	less than 21 days	less than 2 days	yes	yes	no	yes	yes	no	yes	yes	1	1	1	0	0	1	1	0	1	1	0	8
323	16	orthodox	secondary	college and above	govermental employee	goverment employee	yes	yes	physiological process	hormones	do not know	do not know	do not know	yes	no	yes	yes	no	yes	yes	yes	1	1	0	0	0	1	0	1	1	0	1	7
324	17	orthodox	read & write	read & write	merchant	self employee	yes	yes	physiological process	hormones	uterus	do not know	do not know	yes	no	yes	yes	yes	no	yes	yes	1	1	1	0	0	1	0	1	1	1	0	8
325	17	muslim	primary	college and above	housewife	farmer	no	yes	physiological process	hormones	do not know	do not know	2 to 7 days	yes	yes	no	yes	no	no	yes	yes	1	1	0	0	1	1	1	0	1	0	0	7
326	16	muslim	read & write	read & write	housewife	private employee	no	yes	physiological process	hormones	vagina	more than 35 days	less than 2 days	yes	no	no	no	no	no	no	yes	1	1	0	0	0	1	0	0	0	0	0	4
327	17	orthodox	read & write	read & write	housewife	other	yes	no	curse from god	curse from god	do not know	do not know	more than 7 days	no	yes	yes	yes	no	no	no	yes	0	0	0	0	0	0	1	1	1	0	0	3
328	16	muslim	read & write	read & write	housewife	private employee	no	yes	physiological process	hormones	uterus	21 to 35 days	2 to 7 days	yes	yes	yes	yes	yes	yes	yes	yes	1	1	1	1	1	1	1	1	1	1	1	12
329	16	muslim	secondary	secondary	housewife	self employee	yes	yes	physiological process	hormones	uterus	21 to 35 days	2 to 7 days	yes	no	no	yes	yes	no	yes	yes	1	1	1	1	1	1	0	0	1	1	0	9
330	18	muslim	read & write	read & write	housewife	self employee	yes	yes	physiological process	hormones	uterus	21 to 35 days	2 to 7 days	yes	yes	yes	yes	no	no	yes	yes	1	1	1	1	1	1	1	1	1	0	0	10
331	18	muslim	college and above	primary	housewife	self employee	yes	yes	physiological process	do not know	do not know	less than 21 days	2 to 7 days	yes	no	yes	yes	no	yes	yes	yes	1	0	0	0	1	1	0	1	1	0	1	7
332	17	muslim	secondary	secondary	housewife	farmer	yes	yes	physiological process	hormones	uterus	21 to 35 days	2 to 7 days	no	yes	yes	yes	yes	yes	no	yes	1	1	1	1	1	0	1	1	1	1	1	11
333	18	muslim	read & write	primary	housewife	self employee	no	yes	physiological process	hormones	uterus	21 to 35 days	2 to 7 days	no	yes	yes	yes	yes	no	yes	yes	1	1	1	1	1	0	1	1	1	1	0	10
334	19	muslim	primary	college and above	housewife	goverment employee	no	yes	physiological process	hormones	do not know	do not know	2 to 7 days	yes	yes	no	yes	yes	no	yes	yes	1	1	0	0	1	1	1	0	1	1	0	8
335	17	orthodox	secondary	secondary	merchant	self employee	yes	yes	physiological process	hormones	uterus	21 to 35 days	2 to 7 days	yes	yes	yes	yes	yes	no	yes	yes	1	1	1	1	1	1	1	1	1	1	0	11
336	17	orthodox	secondary	college and above	housewife	goverment employee	no	yes	physiological process	hormones	uterus	21 to 35 days	2 to 7 days	no	no	yes	yes	yes	no	yes	yes	1	1	1	1	1	0	0	1	1	1	0	9
337	16	muslim	primary	secondary	housewife	self employee	no	yes	physiological process	do not know	uterus	do not know	2 to 7 days	yes	no	no	yes	no	no	yes	yes	1	0	1	0	1	1	0	0	1	0	0	6
338	16	orthodox	college and above	college and above	private organization employee	private employee	no	yes	physiological process	hormones	do not know	less than 21 days	2 to 7 days	yes	yes	yes	yes	yes	no	yes	yes	1	1	0	0	1	1	1	1	1	1	0	9
339	17	muslim	college and above	college and above	govermental employee	goverment employee	no	yes	physiological process	hormones	vagina	do not know	2 to 7 days	yes	yes	yes	yes	no	no	yes	yes	1	1	0	0	1	1	1	1	1	0	0	8
340	18	orthodox	college and above	secondary	govermental employee	self employee	no	yes	physiological process	hormones	uterus	21 to 35 days	2 to 7 days	yes	yes	yes	yes	no	no	yes	yes	1	1	1	1	1	1	1	1	1	0	0	10
341	16	orthodox	read & write	read & write	housewife	self employee	yes	yes	physiological process	hormones	uterus	21 to 35 days	2 to 7 days	yes	yes	yes	yes	yes	no	yes	yes	1	1	1	1	1	1	1	1	1	1	0	11
342	16	muslim	read & write	read & write	housewife	farmer	yes	yes	physiological process	do not know	uterus	21 to 35 days	2 to 7 days	no	yes	yes	no	yes	no	yes	yes	1	0	1	1	1	0	1	1	0	1	0	8
343	16	muslim	secondary	college and above	merchant	goverment employee	no	no	physiological process	hormones	uterus	21 to 35 days	2 to 7 days	no	yes	yes	no	yes	no	yes	yes	1	1	1	1	1	0	1	1	0	1	0	8
344	15	muslim	primary	primary	housewife	self employee	no	yes	physiological process	hormones	do not know	21 to 35 days	2 to 7 days	no	no	yes	no	yes	no	no	yes	1	1	0	1	1	0	0	1	0	1	0	7
345	16	muslim	read & write	primary	housewife	daily laborer	yes	yes	physiological process	hormones	uterus	less than 21 days	less than 2 days	yes	yes	yes	yes	yes	no	yes	yes	1	1	1	0	0	1	1	1	1	1	0	9
346	15	muslim	primary	read & write	housewife	private employee	no	yes	physiological process	hormones	do not know	less than 21 days	more than 7 days	yes	no	yes	yes	no	no	yes	yes	1	1	0	0	0	1	0	1	1	0	0	6
347	17	muslim	read & write	primary	merchant	goverment employee	no	yes	physiological process	hormones	uterus	do not know	do not know	yes	yes	no	yes	yes	no	yes	yes	1	1	1	0	0	1	1	0	1	1	0	8
348	18	muslim	primary	primary	housewife	goverment employee	no	yes	physiological process	hormones	uterus	less than 21 days	less than 2 days	yes	yes	no	yes	yes	yes	yes	yes	1	1	1	0	0	1	1	0	1	1	1	9
349	15	muslim	college and above	college and above	govermental employee	self employee	yes	yes	physiological process	hormones	uterus	21 to 35 days	2 to 7 days	yes	yes	yes	yes	no	no	yes	yes	1	1	1	1	1	1	1	1	1	0	0	10
350	16	muslim	primary	primary	housewife	other	no	yes	physiological process	hormones	do not know	do not know	2 to 7 days	yes	yes	no	yes	no	no	yes	yes	1	1	0	0	1	1	1	0	1	0	0	7
351	17	muslim	read & write	read & write	housewife	farmer	yes	yes	physiological process	hormones	uterus	21 to 35 days	2 to 7 days	no	yes	yes	yes	yes	yes	no	yes	1	1	1	1	1	0	1	1	1	1	1	11
352	15	orthodox	illiterate	illiterate	housewife	farmer	yes	yes	physiological process	do not know	uterus	do not know	do not know	yes	yes	yes	no	no	yes	yes	yes	1	0	1	0	0	1	1	1	0	0	1	7
353	18	muslim	illiterate	illiterate	housewife	farmer	no	no	physiological process	hormones	uterus	do not know	2 to 7 days	yes	yes	yes	no	no	no	yes	yes	1	1	1	0	1	1	1	1	0	0	0	7
354	17	muslim	read & write	read & write	housewife	farmer	yes	no	physiological process	hormones	vagina	less than 21 days	2 to 7 days	yes	yes	no	yes	yes	yes	yes	yes	1	1	0	0	1	1	1	0	1	1	1	8
355	17	muslim	illiterate	illiterate	housewife	farmer	no	yes	physiological process	hormones	uterus	do not know	2 to 7 days	yes	yes	yes	no	no	no	yes	yes	1	1	1	0	1	1	1	1	0	0	0	8
356	15	muslim	secondary	read & write	housewife	farmer	no	yes	physiological process	hormones	uterus	do not know	2 to 7 days	yes	yes	yes	no	no	no	yes	yes	1	1	1	0	1	1	1	1	0	0	0	8
357	17	muslim	read & write	read & write	housewife	self employee	no	yes	physiological process	hormones	uterus	21 to 35 days	2 to 7 days	yes	yes	yes	yes	yes	no	yes	yes	1	1	1	1	1	1	1	1	1	1	0	11
358	17	muslim	illiterate	college and above	housewife	goverment employee	yes	yes	physiological process	hormones	uterus	21 to 35 days	more than 7 days	yes	yes	yes	yes	yes	no	yes	yes	1	1	1	1	0	1	1	1	1	1	0	10
359	14	muslim	read & write	read & write	housewife	farmer	yes	yes	physiological process	hormones	uterus	21 to 35 days	2 to 7 days	yes	yes	yes	yes	yes	yes	yes	yes	1	1	1	1	1	1	1	1	1	1	1	12
360	15	muslim	illiterate	illiterate	housewife	farmer	yes	yes	physiological process	hormones	uterus	21 to 35 days	2 to 7 days	yes	yes	yes	yes	yes	no	yes	yes	1	1	1	1	1	1	1	1	1	1	0	11
361	16	muslim	illiterate	read & write	housewife	farmer	yes	yes	physiological process	hormones	vagina	less than 21 days	less than 2 days	yes	yes	yes	yes	yes	yes	yes	yes	1	1	0	0	0	1	1	1	1	1	1	9
362	15	muslim	read & write	read & write	housewife	self employee	yes	yes	physiological process	hormones	uterus	less than 21 days	less than 2 days	yes	yes	yes	yes	yes	no	yes	yes	1	1	1	0	0	1	1	1	1	1	0	9
363	17	muslim	illiterate	read & write	housewife	farmer	yes	yes	physiological process	hormones	uterus	21 to 35 days	more than 7 days	yes	yes	yes	yes	yes	no	yes	yes	1	1	1	1	0	1	1	1	1	1	0	10
364	16	muslim	read & write	read & write	housewife	farmer	yes	yes	physiological process	do not know	do not know	21 to 35 days	2 to 7 days	yes	yes	yes	yes	no	no	yes	yes	1	0	0	1	1	1	1	1	1	0	0	8
365	16	muslim	college and above	college and above	merchant	farmer	yes	yes	physiological process	hormones	do not know	do not know	2 to 7 days	yes	yes	yes	no	yes	no	yes	yes	1	1	0	0	1	1	1	1	0	1	0	8
366	15	muslim	college and above	college and above	govermental employee	goverment employee	no	yes	physiological process	hormones	uterus	do not know	2 to 7 days	yes	yes	yes	yes	no	yes	yes	yes	1	1	1	0	1	1	1	1	1	0	1	10
367	16	muslim	college and above	secondary	govermental employee	goverment employee	yes	yes	physiological process	do not know	uterus	21 to 35 days	2 to 7 days	yes	yes	yes	yes	no	yes	yes	yes	1	0	1	1	1	1	1	1	1	0	1	10
368	17	orthodox	college and above	secondary	private organization employee	private employee	yes	yes	physiological process	hormones	do not know	less than 21 days	2 to 7 days	yes	yes	no	yes	yes	no	yes	yes	1	1	0	0	1	1	1	0	1	1	0	8
369	16	muslim	read & write	secondary	housewife	goverment employee	yes	yes	pathological process	hormones	vagina	do not know	2 to 7 days	yes	yes	no	yes	no	no	yes	yes	0	1	0	0	1	1	1	0	1	0	0	6
370	17	muslim	read & write	read & write	housewife	private employee	yes	yes	physiological process	do not know	do not know	do not know	2 to 7 days	yes	yes	no	yes	no	no	no	yes	1	0	0	0	1	1	1	0	1	0	0	6
371	15	muslim	read & write	read & write	housewife	private employee	yes	yes	physiological process	do not know	do not know	less than 21 days	2 to 7 days	yes	yes	yes	yes	yes	no	yes	yes	1	0	0	0	1	1	1	1	1	1	0	8
372	16	muslim	illiterate	college and above	housewife	goverment employee	yes	yes	physiological process	hormones	do not know	do not know	2 to 7 days	yes	yes	yes	yes	no	no	yes	yes	1	1	0	0	1	1	1	1	1	0	0	8
373	16	muslim	primary	college and above	housewife	goverment employee	yes	yes	physiological process	do not know	do not know	less than 21 days	2 to 7 days	yes	no	yes	yes	yes	no	no	yes	1	0	0	0	1	1	0	1	1	1	0	7
374	15	orthodox	illiterate	illiterate	housewife	self employee	yes	yes	physiological process	hormones	do not know	do not know	do not know	yes	yes	yes	yes	no	no	yes	yes	1	1	0	0	0	1	1	1	1	0	0	7
375	15	muslim	secondary	illiterate	housewife	daily laborer	no	yes	physiological process	hormones	do not know	do not know	more than 7 days	yes	no	yes	yes	yes	yes	yes	yes	1	1	0	0	0	1	0	1	1	1	1	8
376	15	orthodox	primary	college and above	housewife	goverment employee	no	yes	physiological process	hormones	do not know	do not know	do not know	yes	no	yes	no	yes	no	yes	yes	1	1	0	0	0	1	0	1	0	1	0	6
377	18	muslim	read & write	primary	housewife	self employee	yes	yes	physiological process	hormones	uterus	less than 21 days	more than 7 days	yes	yes	yes	yes	no	no	yes	yes	1	1	1	0	0	1	1	1	1	0	0	8
378	15	muslim	primary	secondary	govermental employee	goverment employee	no	yes	physiological process	hormones	uterus	21 to 35 days	2 to 7 days	yes	no	no	yes	yes	no	no	yes	1	1	1	1	1	1	0	0	1	1	0	9
379	15	orthodox	illiterate	primary	merchant	farmer	no	yes	physiological process	hormones	uterus	do not know	do not know	no	yes	no	yes	no	yes	yes	yes	1	1	1	0	0	0	1	0	1	0	1	7
380	16	muslim	primary	college and above	housewife	goverment employee	no	yes	physiological process	do not know	do not know	do not know	2 to 7 days	yes	yes	no	yes	yes	yes	yes	yes	1	0	0	0	1	1	1	0	1	1	1	8
381	15	muslim	illiterate	read & write	merchant	self employee	no	yes	physiological process	hormones	do not know	do not know	do not know	yes	yes	yes	yes	yes	yes	yes	yes	1	1	0	0	0	1	1	1	1	1	1	9
382	16	orthodox	college and above	college and above	govermental employee	goverment employee	yes	yes	physiological process	hormones	do not know	21 to 35 days	2 to 7 days	yes	no	no	yes	yes	no	yes	yes	1	1	0	1	1	1	0	0	1	1	0	8
383	16	protestant	college and above	college and above	housewife	goverment employee	no	yes	physiological process	hormones	uterus	21 to 35 days	2 to 7 days	yes	no	no	yes	yes	no	yes	yes	1	1	1	1	1	1	0	0	1	1	0	9
384	16	orthodox	primary	college and above	merchant	goverment employee	no	yes	physiological process	hormones	do not know	do not know	2 to 7 days	yes	yes	no	yes	yes	no	yes	yes	1	1	0	0	1	1	1	0	1	1	0	8
385	18	orthodox	secondary	secondary	merchant	goverment employee	yes	yes	physiological process	hormones	uterus	21 to 35 days	2 to 7 days	yes	yes	yes	yes	yes	no	yes	yes	1	1	1	1	1	1	1	1	1	1	0	11
386	16	orthodox	secondary	college and above	govermental employee	goverment employee	yes	yes	physiological process	hormones	do not know	21 to 35 days	less than 2 days	yes	yes	yes	yes	yes	no	yes	yes	1	1	0	1	0	1	1	1	1	1	0	9
387	16	orthodox	college and above	college and above	govermental employee	goverment employee	no	yes	physiological process	hormones	uterus	21 to 35 days	2 to 7 days	no	yes	yes	yes	yes	no	yes	yes	1	1	1	1	1	0	1	1	1	1	0	10
388	17	muslim	read & write	secondary	housewife	self employee	yes	yes	physiological process	hormones	uterus	21 to 35 days	2 to 7 days	yes	no	no	yes	no	no	yes	yes	1	1	1	1	1	1	0	0	1	0	0	8
389	17	orthodox	illiterate	read & write	daily laborer	self employee	yes	no	physiological process	do not know	do not know	do not know	2 to 7 days	yes	yes	yes	no	yes	no	no	yes	1	0	0	0	1	1	1	1	0	1	0	6
390	16	orthodox	secondary	college and above	govermental employee	self employee	yes	yes	physiological process	hormones	uterus	less than 21 days	2 to 7 days	yes	yes	yes	yes	yes	no	yes	yes	1	1	1	0	1	1	1	1	1	1	0	10
391	18	muslim	primary	primary	merchant	private employee	no	yes	physiological process	hormones	uterus	21 to 35 days	2 to 7 days	no	yes	no	yes	yes	no	yes	yes	1	1	1	1	1	0	1	0	1	1	0	9
392	18	orthodox	read & write	read & write	housewife	farmer	yes	yes	physiological process	hormones	uterus	less than 21 days	2 to 7 days	yes	no	yes	no	yes	yes	no	yes	1	1	1	0	1	1	0	1	0	1	1	9
393	17	orthodox	read & write	college and above	housewife	other	yes	yes	physiological process	hormones	do not know	do not know	2 to 7 days	yes	yes	yes	yes	yes	no	yes	yes	1	1	0	0	1	1	1	1	1	1	0	9
394	16	orthodox	primary	college and above	housewife	goverment employee	yes	yes	physiological process	hormones	uterus	21 to 35 days	2 to 7 days	yes	yes	yes	yes	yes	yes	yes	yes	1	1	1	1	1	1	1	1	1	1	1	12
395	17	muslim	secondary	college and above	housewife	farmer	yes	yes	physiological process	hormones	uterus	21 to 35 days	2 to 7 days	no	yes	yes	yes	no	yes	yes	yes	1	1	1	1	1	0	1	1	1	0	1	10
396	16	orthodox	college and above	college and above	govermental employee	self employee	no	yes	physiological process	hormones	uterus	21 to 35 days	2 to 7 days	yes	no	yes	yes	no	no	yes	yes	1	1	1	1	1	1	0	1	1	0	0	9
397	16	muslim	secondary	secondary	merchant	self employee	yes	yes	physiological process	hormones	uterus	21 to 35 days	2 to 7 days	yes	yes	yes	yes	no	no	yes	yes	1	1	1	1	1	1	1	1	1	0	0	10
398	19	muslim	illiterate	primary	merchant	private employee	yes	yes	pathological process	hormones	vagina	less than 21 days	less than 2 days	yes	yes	yes	yes	yes	yes	yes	yes	0	1	0	0	0	1	1	1	1	1	1	8
399	16	muslim	illiterate	college and above	housewife	goverment employee	no	yes	physiological process	hormones	vagina	do not know	2 to 7 days	yes	yes	no	yes	yes	no	yes	yes	1	1	0	0	1	1	1	0	1	1	0	8
400	16	muslim	secondary	secondary	housewife	goverment employee	yes	yes	physiological process	hormones	vagina	do not know	do not know	no	no	yes	yes	yes	yes	no	yes	1	1	0	0	0	0	0	1	1	1	1	7
401	16	muslim	primary	primary	housewife	farmer	yes	yes	physiological process	hormones	uterus	21 to 35 days	more than 7 days	yes	no	yes	yes	yes	yes	yes	yes	1	1	1	1	0	1	0	1	1	1	1	10
402	17	muslim	secondary	read & write	govermental employee	self employee	no	yes	physiological process	hormones	do not know	21 to 35 days	2 to 7 days	no	no	no	yes	yes	no	yes	yes	1	1	0	1	1	0	0	0	1	1	0	7
403	16	orthodox	college and above	college and above	govermental employee	goverment employee	yes	yes	physiological process	hormones	uterus	21 to 35 days	2 to 7 days	no	no	yes	yes	yes	no	yes	yes	1	1	1	1	1	0	0	1	1	1	0	9
404	16	muslim	illiterate	primary	housewife	daily laborer	yes	yes	physiological process	hormones	vagina	do not know	2 to 7 days	yes	no	yes	yes	yes	yes	yes	yes	1	1	0	0	1	1	0	1	1	1	1	9
405	15	other	college and above	college and above	private organization employee	goverment employee	yes	yes	physiological process	hormones	uterus	21 to 35 days	do not know	no	no	yes	yes	yes	no	no	yes	1	1	1	1	0	0	0	1	1	1	0	8
406	17	muslim	secondary	college and above	housewife	self employee	yes	yes	physiological process	hormones	uterus	do not know	2 to 7 days	no	no	no	no	yes	no	yes	yes	1	1	1	0	1	0	0	0	0	1	0	6
407	16	muslim	primary	primary	housewife	self employee	yes	yes	physiological process	do not know	do not know	do not know	do not know	yes	no	no	no	no	no	no	yes	1	0	0	0	0	1	0	0	0	0	0	3
408	17	orthodox	primary	primary	housewife	self employee	yes	yes	physiological process	do not know	uterus	do not know	do not know	yes	yes	yes	yes	yes	no	yes	yes	1	0	1	0	0	1	1	1	1	1	0	8
409	16	muslim	college and above	college and above	private organization employee	goverment employee	no	yes	physiological process	hormones	vagina	21 to 35 days	2 to 7 days	yes	yes	no	no	no	no	yes	yes	1	1	0	1	1	1	1	0	0	0	0	7
410	18	muslim	read & write	read & write	housewife	self employee	yes	yes	physiological process	hormones	uterus	21 to 35 days	2 to 7 days	yes	yes	yes	no	no	no	yes	yes	1	1	1	1	1	1	1	1	0	0	0	9
411	17	orthodox	secondary	secondary	housewife	self employee	yes	yes	physiological process	do not know	uterus	21 to 35 days	more than 7 days	yes	yes	yes	yes	yes	no	no	yes	1	0	1	1	0	1	1	1	1	1	0	9
412	15	orthodox	college and above	college and above	housewife	goverment employee	no	yes	physiological process	do not know	uterus	do not know	2 to 7 days	yes	yes	no	yes	yes	no	yes	yes	1	0	1	0	1	1	1	0	1	1	0	8
413	15	orthodox	primary	college and above	housewife	goverment employee	no	yes	physiological process	do not know	do not know	less than 21 days	2 to 7 days	yes	no	yes	no	no	no	no	yes	1	0	0	0	1	1	0	1	0	0	0	5
414	15	orthodox	secondary	college and above	housewife	goverment employee	no	yes	do not know	do not know	uterus	do not know	do not know	yes	no	no	yes	yes	yes	no	no	0	0	1	0	0	1	0	0	1	1	1	6
415	15	orthodox	college and above	college and above	private organization employee	goverment employee	yes	yes	physiological process	hormones	do not know	do not know	2 to 7 days	yes	no	no	yes	yes	no	yes	yes	1	1	0	0	1	1	0	0	1	1	0	7
416	16	muslim	secondary	secondary	housewife	daily laborer	yes	yes	physiological process	hormones	do not know	do not know	2 to 7 days	yes	yes	yes	yes	yes	no	yes	yes	1	1	0	0	1	1	1	1	1	1	0	9
417	15	orthodox	college and above	college and above	govermental employee	goverment employee	yes	yes	physiological process	hormones	do not know	do not know	2 to 7 days	yes	yes	yes	yes	yes	no	yes	yes	1	1	0	0	1	1	1	1	1	1	0	9
418	16	muslim	college and above	college and above	govermental employee	goverment employee	yes	yes	physiological process	hormones	uterus	21 to 35 days	2 to 7 days	no	no	no	no	yes	yes	yes	yes	1	1	1	1	1	0	0	0	0	1	1	8
419	15	muslim	illiterate	illiterate	housewife	self employee	yes	yes	physiological process	do not know	uterus	less than 21 days	2 to 7 days	yes	yes	no	yes	yes	yes	no	yes	1	0	1	0	1	1	1	0	1	1	1	9
420	15	orthodox	college and above	college and above	govermental employee	goverment employee	no	yes	physiological process	do not know	uterus	21 to 35 days	2 to 7 days	yes	yes	yes	yes	yes	no	no	yes	1	0	1	1	1	1	1	1	1	1	0	10
421	16	orthodox	secondary	secondary	housewife	private employee	yes	yes	physiological process	do not know	do not know	21 to 35 days	2 to 7 days	yes	yes	yes	yes	no	no	yes	yes	1	0	0	1	1	1	1	1	1	0	0	8
422	15	muslim	secondary	college and above	housewife	goverment employee	no	yes	physiological process	do not know	do not know	21 to 35 days	2 to 7 days	yes	yes	no	no	yes	yes	yes	yes	1	0	0	1	1	1	1	0	0	1	1	8
423	15	muslim	read & write	read & write	private organization employee	daily laborer	no	yes	physiological process	do not know	uterus	21 to 35 days	2 to 7 days	yes	no	no	yes	yes	no	yes	yes	1	0	1	1	1	1	0	0	1	1	0	8
424	16	orthodox	secondary	secondary	merchant	goverment employee	yes	yes	physiological process	do not know	do not know	21 to 35 days	2 to 7 days	yes	yes	yes	yes	yes	no	no	yes	1	0	0	1	1	1	1	1	1	1	0	9
425	16	muslim	secondary	secondary	housewife	goverment employee	yes	yes	physiological process	hormones	uterus	21 to 35 days	2 to 7 days	yes	no	no	yes	no	no	yes	yes	1	1	1	1	1	1	0	0	1	0	0	8
426	15	muslim	college and above	college and above	housewife	self employee	no	yes	physiological process	do not know	uterus	do not know	do not know	no	no	yes	no	no	yes	no	yes	1	0	1	0	0	0	0	1	0	0	1	5
427	15	muslim	secondary	college and above	private organization employee	goverment employee	yes	yes	physiological process	hormones	uterus	21 to 35 days	2 to 7 days	yes	no	no	yes	no	no	yes	yes	1	1	1	1	1	1	0	0	1	0	0	8
428	16	muslim	read & write	read & write	housewife	private employee	no	yes	physiological process	do not know	do not know	less than 21 days	2 to 7 days	yes	no	no	yes	yes	no	yes	yes	1	0	0	0	1	1	0	0	1	1	0	6
429	16	orthodox	college and above	college and above	housewife	goverment employee	no	yes	physiological process	hormones	do not know	less than 21 days	2 to 7 days	yes	no	no	yes	yes	no	yes	yes	1	1	0	0	1	1	0	0	1	1	0	7
430	16	orthodox	secondary	secondary	housewife	farmer	yes	yes	physiological process	do not know	do not know	21 to 35 days	2 to 7 days	yes	yes	yes	yes	no	no	no	yes	1	0	0	1	1	1	1	1	1	0	0	8
431	15	muslim	secondary	college and above	housewife	self employee	yes	no	physiological process	do not know	uterus	21 to 35 days	2 to 7 days	yes	no	yes	yes	no	no	yes	yes	1	0	1	1	1	1	0	1	1	0	0	7
432	15	orthodox	college and above	college and above	housewife	private employee	no	yes	physiological process	do not know	uterus	21 to 35 days	2 to 7 days	yes	yes	yes	yes	yes	no	yes	yes	1	0	1	1	1	1	1	1	1	1	0	10
433	15	protestant	college and above	college and above	govermental employee	self employee	no	yes	physiological process	do not know	uterus	do not know	2 to 7 days	yes	yes	yes	yes	yes	yes	no	yes	1	0	1	0	1	1	1	1	1	1	1	10
434	15	muslim	primary	read & write	housewife	farmer	yes	yes	physiological process	hormones	uterus	do not know	2 to 7 days	yes	yes	yes	yes	yes	yes	no	yes	1	1	1	0	1	1	1	1	1	1	1	11
435	15	muslim	primary	illiterate	housewife	farmer	yes	yes	physiological process	hormones	uterus	do not know	more than 7 days	yes	yes	yes	yes	yes	yes	no	yes	1	1	1	0	0	1	1	1	1	1	1	10
436	14	muslim	primary	college and above	merchant	goverment employee	no	yes	curse from god	curse from god	do not know	21 to 35 days	2 to 7 days	yes	yes	yes	yes	yes	no	no	yes	0	0	0	1	1	1	1	1	1	1	0	8
437	15	muslim	primary	secondary	housewife	goverment employee	yes	yes	physiological process	curse from god	do not know	21 to 35 days	2 to 7 days	yes	yes	yes	yes	yes	no	yes	yes	1	0	0	1	1	1	1	1	1	1	0	9
438	15	muslim	primary	college and above	housewife	goverment employee	yes	yes	physiological process	do not know	do not know	less than 21 days	2 to 7 days	yes	yes	yes	yes	no	yes	yes	yes	1	0	0	0	1	1	1	1	1	0	1	8
439	15	muslim	read & write	read & write	housewife	self employee	no	yes	physiological process	do not know	do not know	do not know	2 to 7 days	yes	no	no	yes	yes	no	yes	yes	1	0	0	0	1	1	0	0	1	1	0	6
440	15	muslim	secondary	secondary	housewife	goverment employee	no	yes	physiological process	do not know	do not know	21 to 35 days	2 to 7 days	no	no	yes	no	no	no	no	yes	1	0	0	1	1	0	0	1	0	0	0	5
441	16	orthodox	primary	read & write	housewife	private employee	yes	yes	physiological process	do not know	do not know	less than 21 days	2 to 7 days	yes	yes	yes	yes	yes	yes	yes	yes	1	0	0	0	1	1	1	1	1	1	1	9
442	16	orthodox	illiterate	illiterate	daily laborer	daily laborer	yes	yes	physiological process	do not know	do not know	do not know	2 to 7 days	yes	no	no	yes	no	yes	no	yes	1	0	0	0	1	1	0	0	1	0	1	6
443	15	orthodox	read & write	primary	housewife	self employee	no	yes	physiological process	hormones	do not know	do not know	2 to 7 days	yes	no	no	yes	yes	no	yes	yes	1	1	0	0	1	1	0	0	1	1	0	7
444	18	orthodox	read & write	secondary	housewife	farmer	yes	yes	physiological process	hormones	do not know	less than 21 days	2 to 7 days	yes	yes	yes	yes	yes	no	yes	yes	1	1	0	0	1	1	1	1	1	1	0	9
445	18	orthodox	primary	illiterate	housewife	farmer	no	yes	physiological process	do not know	do not know	less than 21 days	2 to 7 days	yes	no	yes	yes	no	no	yes	yes	1	0	0	0	1	1	0	1	1	0	0	6
446	15	muslim	primary	college and above	housewife	goverment employee	no	yes	physiological process	do not know	uterus	do not know	do not know	no	no	yes	no	no	yes	no	yes	1	0	1	0	0	0	0	1	0	0	1	5
447	16	muslim	primary	college and above	housewife	goverment employee	yes	yes	physiological process	hormones	uterus	21 to 35 days	2 to 7 days	yes	yes	yes	yes	yes	no	no	yes	1	1	1	1	1	1	1	1	1	1	0	11
448	15	orthodox	primary	primary	housewife	daily laborer	yes	yes	physiological process	do not know	do not know	less than 21 days	2 to 7 days	yes	yes	yes	yes	no	yes	yes	yes	1	0	0	0	1	1	1	1	1	0	1	8
449	15	orthodox	read & write	secondary	housewife	private employee	no	yes	physiological process	hormones	do not know	21 to 35 days	2 to 7 days	yes	yes	yes	yes	yes	yes	yes	yes	1	1	0	1	1	1	1	1	1	1	1	11
450	14	orthodox	college and above	college and above	private organization employee	self employee	yes	yes	physiological process	hormones	uterus	21 to 35 days	2 to 7 days	yes	yes	yes	yes	yes	no	yes	yes	1	1	1	1	1	1	1	1	1	1	0	11
451	15	orthodox	primary	primary	housewife	goverment employee	no	no	physiological process	hormones	uterus	do not know	do not know	no	no	yes	yes	yes	no	yes	yes	1	1	1	0	0	0	0	1	1	1	0	6
452	15	orthodox	college and above	college and above	govermental employee	goverment employee	no	yes	physiological process	hormones	uterus	21 to 35 days	2 to 7 days	no	yes	yes	yes	yes	no	no	yes	1	1	1	1	1	0	1	1	1	1	0	10
453	15	muslim	secondary	secondary	merchant	self employee	no	yes	physiological process	hormones	uterus	21 to 35 days	2 to 7 days	yes	yes	no	yes	yes	no	yes	yes	1	1	1	1	1	1	1	0	1	1	0	10
454	18	orthodox	read & write	secondary	housewife	goverment employee	yes	yes	physiological process	curse from god	do not know	less than 21 days	2 to 7 days	yes	yes	yes	yes	yes	no	yes	yes	1	0	0	0	1	1	1	1	1	1	0	8
455	16	muslim	primary	primary	housewife	private employee	no	yes	physiological process	do not know	do not know	21 to 35 days	less than 2 days	yes	no	yes	no	no	yes	yes	yes	1	0	0	1	0	1	0	1	0	0	1	6
456	16	muslim	primary	primary	housewife	private employee	yes	yes	physiological process	hormones	uterus	21 to 35 days	2 to 7 days	no	yes	no	yes	no	no	yes	yes	1	1	1	1	1	0	1	0	1	0	0	8
457	15	muslim	secondary	college and above	housewife	goverment employee	yes	yes	physiological process	do not know	uterus	do not know	2 to 7 days	yes	no	no	yes	no	no	no	yes	1	0	1	0	1	1	0	0	1	0	0	6
458	15	orthodox	read & write	college and above	housewife	self employee	no	yes	physiological process	hormones	uterus	21 to 35 days	2 to 7 days	no	yes	yes	yes	yes	no	yes	yes	1	1	1	1	1	0	1	1	1	1	0	10
459	15	protestant	college and above	college and above	housewife	self employee	yes	yes	physiological process	hormones	uterus	less than 21 days	2 to 7 days	no	no	yes	yes	no	no	yes	yes	1	1	1	0	1	0	0	1	1	0	0	7
460	17	orthodox	secondary	college and above	merchant	goverment employee	no	yes	physiological process	hormones	uterus	less than 21 days	2 to 7 days	yes	no	no	yes	yes	no	yes	yes	1	1	1	0	1	1	0	0	1	1	0	8
461	16	orthodox	college and above	college and above	private organization employee	goverment employee	yes	yes	physiological process	hormones	do not know	do not know	do not know	no	yes	yes	yes	no	no	yes	yes	1	1	0	0	0	0	1	1	1	0	0	6
462	16	orthodox	college and above	college and above	govermental employee	goverment employee	yes	yes	physiological process	hormones	do not know	do not know	2 to 7 days	no	yes	yes	no	no	no	yes	yes	1	1	0	0	1	0	1	1	0	0	0	6
463	15	orthodox	secondary	college and above	private organization employee	private employee	yes	no	physiological process	do not know	uterus	21 to 35 days	2 to 7 days	yes	yes	yes	yes	no	no	yes	yes	1	0	1	1	1	1	1	1	1	0	0	8
464	16	orthodox	secondary	college and above	housewife	private employee	no	yes	physiological process	hormones	uterus	less than 21 days	2 to 7 days	no	no	yes	yes	yes	no	no	yes	1	1	1	0	1	0	0	1	1	1	0	8
465	16	orthodox	illiterate	college and above	housewife	private employee	no	yes	physiological process	hormones	uterus	do not know	2 to 7 days	yes	yes	no	yes	yes	no	yes	yes	1	1	1	0	1	1	1	0	1	1	0	9
466	16	orthodox	secondary	college and above	housewife	self employee	no	yes	physiological process	hormones	uterus	21 to 35 days	2 to 7 days	yes	yes	no	yes	yes	no	yes	yes	1	1	1	1	1	1	1	0	1	1	0	10
467	16	orthodox	secondary	college and above	housewife	goverment employee	yes	yes	physiological process	hormones	do not know	less than 21 days	2 to 7 days	yes	yes	yes	yes	yes	no	yes	yes	1	1	0	0	1	1	1	1	1	1	0	9
468	16	orthodox	college and above	college and above	govermental employee	private employee	no	yes	physiological process	hormones	uterus	less than 21 days	2 to 7 days	yes	yes	yes	yes	yes	no	yes	yes	1	1	1	0	1	1	1	1	1	1	0	10
469	16	muslim	secondary	secondary	private organization employee	self employee	yes	yes	physiological process	hormones	uterus	do not know	2 to 7 days	no	yes	yes	yes	yes	no	no	yes	1	1	1	0	1	0	1	1	1	1	0	9
470	16	orthodox	college and above	college and above	govermental employee	goverment employee	no	yes	physiological process	hormones	uterus	21 to 35 days	2 to 7 days	yes	no	no	no	no	no	yes	yes	1	1	1	1	1	1	0	0	0	0	0	7
471	16	protestant	college and above	college and above	housewife	self employee	no	yes	physiological process	hormones	uterus	do not know	2 to 7 days	yes	no	no	yes	yes	no	no	yes	1	1	1	0	1	1	0	0	1	1	0	8
472	16	protestant	secondary	college and above	housewife	private employee	yes	yes	physiological process	hormones	uterus	21 to 35 days	2 to 7 days	yes	yes	no	yes	yes	no	yes	yes	1	1	1	1	1	1	1	0	1	1	0	10
473	16	orthodox	college and above	college and above	govermental employee	private employee	no	yes	physiological process	hormones	uterus	21 to 35 days	2 to 7 days	yes	yes	no	yes	yes	no	yes	yes	1	1	1	1	1	1	1	0	1	1	0	10
474	16	protestant	secondary	secondary	govermental employee	goverment employee	yes	yes	physiological process	curse from god	uterus	less than 21 days	2 to 7 days	yes	no	yes	yes	yes	no	no	yes	1	0	1	0	1	1	0	1	1	1	0	8
475	16	orthodox	college and above	college and above	govermental employee	goverment employee	yes	yes	curse from god	curse from god	uterus	21 to 35 days	2 to 7 days	yes	yes	yes	no	yes	no	yes	yes	0	0	1	1	1	1	1	1	0	1	0	8
476	16	orthodox	college and above	college and above	housewife	goverment employee	no	yes	physiological process	do not know	do not know	do not know	2 to 7 days	no	no	no	yes	yes	no	yes	yes	1	0	0	0	1	0	0	0	1	1	0	5
477	16	protestant	college and above	college and above	housewife	private employee	no	yes	physiological process	hormones	uterus	less than 21 days	2 to 7 days	yes	yes	no	yes	no	no	yes	yes	1	1	1	0	1	1	1	0	1	0	0	8
478	17	orthodox	college and above	college and above	private organization employee	goverment employee	yes	yes	physiological process	hormones	do not know	21 to 35 days	2 to 7 days	yes	no	yes	yes	yes	no	yes	yes	1	1	0	1	1	1	0	1	1	1	0	9
479	16	orthodox	read & write	college and above	merchant	self employee	yes	yes	physiological process	hormones	uterus	less than 21 days	2 to 7 days	no	yes	yes	yes	no	no	yes	yes	1	1	1	0	1	0	1	1	1	0	0	8
480	15	orthodox	college and above	college and above	govermental employee	goverment employee	no	no	physiological process	hormones	uterus	less than 21 days	2 to 7 days	no	yes	yes	yes	yes	no	no	yes	1	1	1	0	1	0	1	1	1	1	0	8
481	16	orthodox	college and above	college and above	merchant	self employee	no	yes	physiological process	hormones	uterus	21 to 35 days	2 to 7 days	yes	no	no	yes	yes	no	no	yes	1	1	1	1	1	1	0	0	1	1	0	9
482	17	orthodox	primary	college and above	housewife	goverment employee	yes	yes	physiological process	hormones	vagina	21 to 35 days	2 to 7 days	yes	no	no	yes	yes	no	yes	yes	1	1	0	1	1	1	0	0	1	1	0	8
483	18	muslim	college and above	secondary	govermental employee	goverment employee	no	yes	physiological process	hormones	uterus	21 to 35 days	2 to 7 days	yes	no	no	yes	yes	no	yes	yes	1	1	1	1	1	1	0	0	1	1	0	9
484	16	orthodox	secondary	college and above	housewife	goverment employee	no	no	physiological process	hormones	uterus	less than 21 days	2 to 7 days	yes	no	no	yes	no	no	no	yes	1	1	1	0	1	1	0	0	1	0	0	6
485	16	muslim	illiterate	college and above	housewife	goverment employee	yes	yes	physiological process	curse from god	abdomen	less than 21 days	less than 2 days	yes	no	yes	yes	yes	no	yes	yes	1	0	0	0	0	1	0	1	1	1	0	6
486	16	orthodox	college and above	college and above	govermental employee	goverment employee	no	yes	physiological process	hormones	do not know	do not know	do not know	yes	yes	no	yes	yes	no	yes	yes	1	1	0	0	0	1	1	0	1	1	0	7
487	16	orthodox	college and above	college and above	govermental employee	goverment employee	no	yes	do not know	hormones	uterus	21 to 35 days	2 to 7 days	yes	no	no	yes	yes	no	no	yes	0	1	1	1	1	1	0	0	1	1	0	8
488	16	orthodox	college and above	college and above	govermental employee	private employee	yes	yes	physiological process	hormones	uterus	21 to 35 days	2 to 7 days	yes	no	yes	yes	no	no	yes	yes	1	1	1	1	1	1	0	1	1	0	0	9
489	14	orthodox	secondary	secondary	merchant	self employee	yes	yes	physiological process	do not know	do not know	do not know	do not know	yes	yes	no	yes	yes	yes	yes	yes	1	0	0	0	0	1	1	0	1	1	1	7
490	14	protestant	secondary	secondary	housewife	self employee	no	yes	physiological process	hormones	do not know	do not know	2 to 7 days	yes	no	no	yes	yes	no	yes	yes	1	1	0	0	1	1	0	0	1	1	0	7
491	15	muslim	secondary	secondary	housewife	goverment employee	no	yes	physiological process	hormones	uterus	21 to 35 days	2 to 7 days	yes	no	yes	yes	yes	no	yes	yes	1	1	1	1	1	1	0	1	1	1	0	10
492	15	muslim	college and above	college and above	housewife	goverment employee	yes	yes	physiological process	do not know	uterus	do not know	2 to 7 days	yes	yes	yes	yes	yes	no	yes	yes	1	0	1	0	1	1	1	1	1	1	0	9
493	15	orthodox	college and above	college and above	govermental employee	goverment employee	no	yes	physiological process	hormones	uterus	less than 21 days	2 to 7 days	yes	yes	yes	yes	yes	no	no	yes	1	1	1	0	1	1	1	1	1	1	0	10
494	16	protestant	college and above	college and above	merchant	private employee	no	yes	physiological process	hormones	uterus	21 to 35 days	2 to 7 days	yes	no	yes	yes	yes	no	yes	yes	1	1	1	1	1	1	0	1	1	1	0	10
495	14	muslim	primary	secondary	housewife	self employee	no	yes	physiological process	hormones	uterus	21 to 35 days	2 to 7 days	no	no	yes	yes	yes	no	yes	yes	1	1	1	1	1	0	0	1	1	1	0	9
496	15	orthodox	secondary	college and above	housewife	goverment employee	no	yes	physiological process	do not know	do not know	do not know	2 to 7 days	yes	no	no	yes	yes	no	no	yes	1	0	0	0	1	1	0	0	1	1	0	6
497	15	muslim	secondary	college and above	merchant	self employee	no	yes	physiological process	hormones	vagina	21 to 35 days	2 to 7 days	yes	yes	yes	yes	no	no	yes	yes	1	1	0	1	1	1	1	1	1	0	0	9
498	15	orthodox	college and above	college and above	govermental employee	goverment employee	no	yes	physiological process	hormones	uterus	less than 21 days	2 to 7 days	no	yes	yes	yes	yes	no	yes	yes	1	1	1	0	1	0	1	1	1	1	0	9
499	14	orthodox	college and above	college and above	govermental employee	goverment employee	no	yes	physiological process	hormones	uterus	21 to 35 days	2 to 7 days	no	yes	yes	yes	yes	no	yes	yes	1	1	1	1	1	0	1	1	1	1	0	10
500	15	orthodox	college and above	college and above	govermental employee	goverment employee	no	yes	physiological process	curse from god	vagina	21 to 35 days	2 to 7 days	yes	yes	yes	yes	yes	no	yes	yes	1	0	0	1	1	1	1	1	1	1	0	9
501	15	orthodox	college and above	college and above	govermental employee	goverment employee	yes	yes	physiological process	curse from god	vagina	do not know	2 to 7 days	yes	yes	yes	yes	yes	no	yes	yes	1	0	0	0	1	1	1	1	1	1	0	8
502	15	orthodox	college and above	college and above	govermental employee	self employee	no	yes	physiological process	hormones	do not know	21 to 35 days	2 to 7 days	yes	no	no	yes	yes	no	yes	yes	1	1	0	1	1	1	0	0	1	1	0	8
503	15	orthodox	college and above	college and above	merchant	self employee	no	yes	physiological process	hormones	do not know	21 to 35 days	2 to 7 days	yes	yes	yes	yes	no	no	yes	yes	1	1	0	1	1	1	1	1	1	0	0	9
504	15	orthodox	college and above	college and above	merchant	goverment employee	no	yes	physiological process	hormones	do not know	21 to 35 days	2 to 7 days	yes	yes	no	yes	yes	no	yes	yes	1	1	0	1	1	1	1	0	1	1	0	9
505	15	orthodox	college and above	college and above	merchant	goverment employee	no	yes	physiological process	hormones	do not know	less than 21 days	more than 7 days	yes	no	no	yes	yes	no	yes	yes	1	1	0	0	0	1	0	0	1	1	0	6
506	15	muslim	college and above	college and above	merchant	goverment employee	no	yes	physiological process	hormones	do not know	less than 21 days	more than 7 days	yes	no	no	yes	yes	no	yes	yes	1	1	0	0	0	1	0	0	1	1	0	6
507	14	orthodox	college and above	college and above	housewife	private employee	no	yes	physiological process	hormones	uterus	21 to 35 days	2 to 7 days	yes	yes	yes	yes	yes	no	yes	yes	1	1	1	1	1	1	1	1	1	1	0	11
508	14	orthodox	college and above	college and above	housewife	private employee	no	yes	physiological process	hormones	uterus	21 to 35 days	2 to 7 days	no	yes	yes	yes	yes	no	yes	yes	1	1	1	1	1	0	1	1	1	1	0	10
509	15	orthodox	college and above	college and above	housewife	goverment employee	yes	yes	physiological process	hormones	uterus	21 to 35 days	2 to 7 days	yes	no	yes	yes	yes	no	yes	yes	1	1	1	1	1	1	0	1	1	1	0	10
510	15	orthodox	college and above	secondary	govermental employee	self employee	yes	yes	physiological process	hormones	uterus	21 to 35 days	do not know	yes	yes	yes	yes	yes	yes	yes	yes	1	1	1	1	0	1	1	1	1	1	1	11
511	15	orthodox	college and above	read & write	housewife	goverment employee	no	yes	physiological process	hormones	do not know	21 to 35 days	2 to 7 days	yes	yes	yes	yes	yes	no	yes	yes	1	1	0	1	1	1	1	1	1	1	0	10
512	14	orthodox	college and above	college and above	govermental employee	goverment employee	yes	yes	physiological process	hormones	uterus	21 to 35 days	2 to 7 days	yes	yes	yes	yes	yes	no	yes	yes	1	1	1	1	1	1	1	1	1	1	0	11
513	15	muslim	read & write	primary	housewife	self employee	yes	yes	physiological process	hormones	uterus	21 to 35 days	2 to 7 days	no	yes	yes	no	yes	no	no	yes	1	1	1	1	1	0	1	1	0	1	0	9
514	15	orthodox	primary	secondary	merchant	goverment employee	yes	yes	physiological process	hormones	uterus	21 to 35 days	2 to 7 days	yes	yes	yes	yes	no	no	yes	yes	1	1	1	1	1	1	1	1	1	0	0	10
515	15	orthodox	college and above	college and above	govermental employee	goverment employee	yes	yes	physiological process	hormones	uterus	21 to 35 days	2 to 7 days	yes	yes	yes	yes	no	no	yes	yes	1	1	1	1	1	1	1	1	1	0	0	10
516	15	orthodox	secondary	secondary	govermental employee	goverment employee	yes	yes	physiological process	hormones	uterus	less than 21 days	2 to 7 days	yes	no	yes	yes	yes	no	yes	yes	1	1	1	0	1	1	0	1	1	1	0	9
517	14	protestant	college and above	college and above	housewife	self employee	no	yes	physiological process	hormones	uterus	21 to 35 days	2 to 7 days	yes	yes	yes	yes	yes	no	yes	yes	1	1	1	1	1	1	1	1	1	1	0	11
518	14	orthodox	illiterate	read & write	housewife	private employee	no	yes	physiological process	do not know	uterus	do not know	2 to 7 days	yes	yes	yes	yes	yes	no	yes	yes	1	0	1	0	1	1	1	1	1	1	0	9
519	15	orthodox	secondary	secondary	govermental employee	self employee	yes	yes	physiological process	hormones	uterus	21 to 35 days	2 to 7 days	yes	yes	yes	yes	yes	yes	yes	yes	1	1	1	1	1	1	1	1	1	1	1	12
520	15	orthodox	college and above	college and above	merchant	self employee	no	yes	curse from god	hormones	uterus	21 to 35 days	2 to 7 days	yes	yes	yes	yes	yes	no	yes	yes	0	1	1	1	1	1	1	1	1	1	0	10
521	15	orthodox	college and above	college and above	merchant	goverment employee	no	no	physiological process	do not know	do not know	less than 21 days	do not know	no	no	no	yes	yes	no	no	yes	1	0	0	0	0	0	0	0	1	1	0	3
522	15	protestant	college and above	college and above	govermental employee	goverment employee	no	no	physiological process	do not know	do not know	less than 21 days	do not know	no	no	no	yes	yes	no	no	yes	1	0	0	0	0	0	0	0	1	1	0	3
523	15	orthodox	college and above	college and above	govermental employee	goverment employee	no	yes	physiological process	hormones	do not know	21 to 35 days	2 to 7 days	yes	no	no	yes	yes	no	no	yes	1	1	0	1	1	1	0	0	1	1	0	8
524	16	muslim	read & write	read & write	housewife	self employee	no	yes	physiological process	hormones	uterus	less than 21 days	2 to 7 days	yes	yes	yes	yes	yes	no	yes	yes	1	1	1	0	1	1	1	1	1	1	0	10
525	15	orthodox	read & write	primary	housewife	self employee	no	yes	physiological process	hormones	uterus	less than 21 days	2 to 7 days	yes	no	no	yes	yes	yes	yes	yes	1	1	1	0	1	1	0	0	1	1	1	9
526	16	muslim	secondary	read & write	daily laborer	self employee	no	yes	physiological process	do not know	do not know	less than 21 days	2 to 7 days	yes	yes	yes	yes	no	no	yes	yes	1	0	0	0	1	1	1	1	1	0	0	7
527	15	orthodox	illiterate	illiterate	housewife	daily laborer	yes	yes	physiological process	do not know	do not know	do not know	do not know	yes	no	no	yes	no	no	yes	yes	1	0	0	0	0	1	0	0	1	0	0	4
528	16	muslim	read & write	secondary	housewife	self employee	yes	yes	physiological process	do not know	do not know	21 to 35 days	2 to 7 days	yes	yes	no	yes	yes	yes	yes	yes	1	0	0	1	1	1	1	0	1	1	1	9
529	15	muslim	read & write	read & write	daily laborer	daily laborer	no	yes	physiological process	hormones	uterus	21 to 35 days	2 to 7 days	yes	no	yes	yes	yes	no	yes	yes	1	1	1	1	1	1	0	1	1	1	0	10
530	15	orthodox	primary	college and above	merchant	goverment employee	no	yes	physiological process	do not know	do not know	do not know	2 to 7 days	yes	yes	yes	yes	yes	no	yes	yes	1	0	0	0	1	1	1	1	1	1	0	8
531	16	muslim	primary	illiterate	daily laborer	daily laborer	yes	no	physiological process	hormones	uterus	21 to 35 days	2 to 7 days	yes	yes	no	yes	yes	no	yes	yes	1	1	1	1	1	1	1	0	1	1	0	9
532	16	orthodox	illiterate	secondary	private organization employee	goverment employee	no	yes	physiological process	hormones	uterus	21 to 35 days	2 to 7 days	yes	no	no	yes	yes	yes	yes	yes	1	1	1	1	1	1	0	0	1	1	1	10
533	16	orthodox	secondary	college and above	daily laborer	goverment employee	yes	yes	physiological process	hormones	uterus	do not know	2 to 7 days	yes	no	no	yes	yes	yes	yes	yes	1	1	1	0	1	1	0	0	1	1	1	9
534	16	orthodox	college and above	college and above	private organization employee	private employee	yes	yes	physiological process	hormones	uterus	21 to 35 days	2 to 7 days	yes	no	no	yes	no	no	yes	yes	1	1	1	1	1	1	0	0	1	0	0	8
535	16	orthodox	read & write	college and above	merchant	other	yes	yes	physiological process	hormones	uterus	21 to 35 days	2 to 7 days	yes	no	no	yes	yes	no	yes	yes	1	1	1	1	1	1	0	0	1	1	0	9
536	16	orthodox	primary	primary	merchant	other	yes	yes	physiological process	curse from god	uterus	21 to 35 days	2 to 7 days	yes	yes	yes	yes	yes	no	yes	yes	1	0	1	1	1	1	1	1	1	1	0	10
